# Supplementary material for: Predicting dispersal of auto-gyrating fruit in tropical trees: a case study from the Dipterocarpaceae
Source: Ecol Evol. 2015 Apr 2;5(9):1794–801. doi: 10.1002/ece3.1469 (PMC4485961; doi:10.1002/ece3.1469)
Supplement: Supplementary file 2 — Data S2. R script of the analysis performed. [file ece30005-1794-sd2.R]

#################################################################
#################################################################
##
## R code accompanying Smith et al. (2015) 
## Title: Predicting dispersal of auto-gyrating fruit in tropical trees: 
## a case study from the Dipterocarpaceae
## Author: J. Smith & R. Bagchi
## Last updated: 16.10.2014
## Contact: smithjamesroland@gmail.com
##
#################################################################
#################################################################

# load data
sdata <-read.table("Smith_et_al_Data.csv", header=TRUE, sep=";")

# Load packages
library(nlme) # for lme
library(lme4) # for lmer and bootMer function
library(boot) # for boot and boot.ci
library(ggplot2) # for ggplot

# summary statistics (Summarized in table 1)
no.fruit <- with(sdata, tapply(weight, species, length)); no.fruit
mean.weight <- with(sdata, tapply(weight, species, mean)); print(mean.weight, 2) 
mean.iwl <- with(sdata, tapply(IWL, species, mean));print(mean.iwl, 3)
mean.maxwind <- mean(sdata$maxwind);print(mean.maxwind, 3) 
no.fruit <- with(sdata, tapply(IWL, species, length));print(no.fruit, 3)
min.dist <- with(sdata, tapply(mdistance, species, min));print(min.dist, 3)
max.dist <- with(sdata, tapply(mdistance, species, max));print(max.dist, 3)
median.dist <- with(sdata, tapply(mdistance, species, median));print(median.dist, 3)
dist90 <- with(sdata, tapply(mdistance, species, quantile, 0.9));print(dist90, 3)

# standard error function:
se <- function(x) sqrt(var(x)/length(x))
se.weight <- with(sdata, tapply(weight, species, se)); print(se.weight, 1)
se.iwl <- with(sdata, tapply(IWL, species, se));print(se.iwl, 2)

# data frame of mean wing loadings and max wind speeds per species for use in simulations
dat<-data.frame(IWL=mean.iwl, maxwind=mean.maxwind, species=factor(names(mean.iwl))) 

####################################
# variance components analysis:
# LMM model including mother tree nested within species random effect
varcor.dispersal <- lme(log(mdistance) ~ 1, random=~1|species/tree, data=sdata)
intervals(varcor.dispersal)
# calculate the variance attributable to each model parameter
total.variance <- (0.4216148^2)+(0.0000392922^2)+(0.6315984^2);total.variance
species.variance <- ((0.4216148^2)/total.variance)*100;species.variance # % relating to species
tree.variance <- ((0.0000392922^2)/total.variance)*100;tree.variance # % relating to tree
residual.variance <- ((0.6315984^2)/total.variance)*100; residual.variance # % relating to residual
# Inclusion of tree as an random term in the model explains none of the variation.

# Model where tree is nested with species, nested within genus:
varcor.dispersal2 <- lme(log(mdistance) ~ 1, random=~1|genus/species/tree, data=sdata) 
intervals(varcor.dispersal2)
total.variance <- (0.000147291^2) + (0.4216148^2) + (6.458843e-06^2) + (0.6315984^2);total.variance
genus.variance <- ((0.000147291^2)/total.variance)*100; genus.variance # % relating to genus
species.variance <- ((0.4216148^2)/total.variance)*100;species.variance # % relating to species
tree.variance <- ((6.458843e-06^2)/total.variance)*100;tree.variance # % relating to tree
residual.variance <- ((0.6315984^2)/total.variance)*100; residual.variance # % relating to residual
# Genus level is almost non-existent. Remove genus from subsequent analyses

# Model with species random effect term only:
varcor.dispersal3 <- lme(log(mdistance) ~ 1, random=~1|species, data=sdata)
intervals(varcor.dispersal3)
total.variance <- (0.4216148^2) + (0.6315984^2);total.variance
species.variance <- ((0.4216148^2)/total.variance)*100;species.variance # % relating to species
residual.variance <- ((0.6315984^2)/total.variance)*100; residual.variance # % relating to residual

# Is the model with species random effect only better than models including
# the other random effects? (i.e. genus and tree)
anova(varcor.dispersal2, varcor.dispersal) 
anova(varcor.dispersal2, varcor.dispersal3) 
anova(varcor.dispersal, varcor.dispersal3)
# There is no statistical difference between the models with or without genus

# Fit a linear mixed-effects model:
lme2 <- lme(log(mdistance)~log(IWL+1)*log(avwind+1), 
            random=~1|species, data=sdata, method="ML")
summary(lme2)
intervals(lme2)
0.1811896^2 # variance of the species random effect term
0.5629473^2 # residual variance
lme2.variance <- (0.1811896^2)+(0.5629473^2);lme2.variance
lme2.species.variance <- ((0.1811896^2)/lme2.variance)*100;lme2.species.variance
lme2.residual.variance <- ((0.5629473^2)/lme2.variance)*100;lme2.residual.variance
# Species random effect term accounds for only around
# 10% of the model error when we include wing loading * average wind speed

# Model with the maximum wind speed instead?
lme3 <- lme(log(mdistance)~log(IWL+1)*log(maxwind+1), 
            random=~1|species, data=sdata, method="ML")
summary(lme3)
intervals(lme3)
0.1707878^2 # variance of the species random effect term
0.5587672^2 # residual variance
lme3.variance <- (0.1707878^2)+(0.5587672^2);lme3.variance
lme3.species.variance <- ((0.1707878^2)/lme3.variance)*100;lme3.species.variance
lme3.residual.variance <- ((0.5587672^2)/lme3.variance)*100;lme3.residual.variance
# In the lme3 model above the species random effect accound for around 9% of the
# model error.

AIC(lme2, lme3)
# the lme3 model is better. The AIC of lme3 model is 12 lower than lme2 model
summary(lme3)
coef(lme3)
ranef(lme3)
intervals(lme3) # 95% confidence intervals for fixed effects
intervals(lme3)[2] # this extracts the error relating to random effect (species) only
intervals(lme3)[3] # this extracts the overall residual deviance only.

# Expectation:
# Variance might increase with the dispersal distance due to the
# difficulty of capturing the long tail of dispersal events. E.g. we expect the variance around an estimate
# for 90th dispersal distance to be greater than that around the mean (as shorter distance and more values) 
# We update the model to include a term which models the change in variance
# with increases in distance dispersed:
lme3Het <- update(lme3, weights=varPower(form=~fitted(.)))
summary(lme3Het)
anova(lme3Het, lme3)
# model with the heterogenous error term is no better than the normal model

# model check
fitted(lme3, level = 0:1) # fitted values, by just fixed effects, and then with 'blup' added (sp. ranef)
resid(lme3, level = 1) # raw residuals
resid(lme3, level = 1, type = "pearson") # standardised residuals
anova(lme3) # not significance of each term in model, confirms if model power 
# is reduced if term is removed. Conclusion, keep all current terms in the model.
plot(lme3) # homogeneity of residuals good
intervals(lme3) 
res<-lme3$residuals[,"fixed"] # residuals of the model object
shapiro.test(res) # residuals are normally distributed
qqnorm(res, pch=16, main="")
qqline(res, col="red", lwd=2) # qqplot good.
# as the model residuals are normally distributed (on the log scale) we
# continue with a parametric, linear mixed effects model.

# HOWEVER: we want to perform a parametric bootstrap on the LMM to
# simulate dispersal kernels for each of the experimental species
# and additionally to use the LMM model to simulate dispersal kernels
# for unknown dipterocarp species. We will use the 'bootMer' function
# from lme4 package which requires the use of lmer model objects.

# lmer model, mirroring the lme3 model exactly:
lmer3 <- lmer(log(mdistance)~log(IWL+1)*log(maxwind+1)+(1|species), data=sdata, REML=FALSE)
summary(lmer3)
summary(lme3)
## JS comment: Note that the estimates, std. errors, t-values and blups are all almost
## identical (certainly to 4 decimal places) compared to the earlier lme3 model.
coef(lmer3)
ranef(lmer3)
sigma(lmer3)
confint(lmer3, method="Wald")
AIC(lmer3)
anova(lmer3)

########################################
# Perform the bootstrap:

# Create function which extracts the model coefficients of interest
# (betas, blups, sigma and theta) and places them in matrix.
newfunc <- function(.) {
s <- sigma(.)
blups <- unlist(ranef(.)$species)
names(blups) <- paste('blup', rownames(ranef(.)$species), sep='.')
c(beta =getME(., "beta"), sigma = s, sig01 = unname(s * getME(., "theta")), blups)
}
rownames(ranef(lmer3)$species) # confirms that the blups assignment in newfunc should
# correctly extract blups according to species name
newfunc(lmer3) # Confirm the above
ranef(lmer3) # BLUPS

# Use the bootMer function from the lme4 package.
# In the bootMer function we decide whether we want to apply the blups to the correct species
# or whether to randomise the blups (using the 'use.u' argument).
# ?bootMer

### NOTE ###
## We believe that the documentation for this is incorrect
## "use.u=F" and "use.u=T" appear to be the wrong way around, based on expected variances:
boot3 <- bootMer(lmer3, newfunc, nsim=1000, use.u=F, type="parametric")
boot4 <- bootMer(lmer3, newfunc, nsim=1000, use.u=T, type="parametric")
apply(boot3$t, 2, var)
apply(boot4$t, 2, var) # variance of boot4$t lower than boot3$t
# therefore we expect that use.u=T is using the correct model blups,
# and not randomising them. No change in updated version of lme4.
boot3$t; boot4$t # lists the blups of each species for each iteration of the simulation.

## Table 2:
## calculate approximate p-values for bootstrap using species
## BLUPS from the lmer3 model:
sum(boot4$t[,1] > 0) # intercept
sum(boot4$t[,2] > 0) # IWL term
sum(boot4$t[,3] > 0) # wind
sum(boot4$t[,4] > 0) # Interaction
boot4.beta1.pvalue <- 1-2*((sum(boot4$t[,1] > 0)/1000-0.5)); boot4.beta1.pvalue # intercept
boot4.beta2.pvalue <- 1-2*((sum(boot4$t[,2] > 0)/1000-0.5)); boot4.beta2.pvalue # IWL term
boot4.beta3.pvalue <- 1-(2*(sum(boot4$t[,3] > 0)/1000)-0.5); boot4.beta3.pvalue # wind
boot4.beta4.pvalue <- 1-2*((sum(boot4$t[,4] > 0)/1000-0.5)); boot4.beta4.pvalue # Interaction
## Confidence intervals from the bootstraps
# bootstrap with correct BLUPS applied:
boot4means <- apply(boot4$t, 2, mean); print(boot4means, digits=2)
boot4cibeta1 <- boot.ci(boot4, index=1, conf=0.95, type=c("norm","basic","perc")); boot4cibeta1
boot4cibeta2 <- boot.ci(boot4, index=2, conf=0.95, type=c("norm","basic","perc")); boot4cibeta2
boot4cibeta3 <- boot.ci(boot4, index=3, conf=0.95, type=c("norm","basic","perc")); boot4cibeta3
boot4cibeta4 <- boot.ci(boot4, index=4, conf=0.95, type=c("norm","basic","perc")); boot4cibeta4
boot4cisigma <- boot.ci(boot4, index=5, conf=0.95, type=c("norm","basic","perc")); boot4cisigma
boot4cisig01 <- boot.ci(boot4, index=6, conf=0.95, type=c("norm","basic","perc")); boot4cisig01
## NOTE: the p values and confidence intervals will change each time the bootstrap is run, 
## due to random error added. The significance of the individual terms remains constant however.

## Table S1
## Repeating the above using randomized BLUPS
## calculate approximate p-values for bootstrap using randomised BLUPS:
sum(boot3$t[,1] > 0)
sum(boot3$t[,2] > 0)
sum(boot3$t[,3] > 0)
sum(boot3$t[,4] > 0)
boot3.beta1.pvalue <- 1-2*((sum(boot3$t[,1] > 0)/1000-0.5)); boot3.beta1.pvalue
boot3.beta2.pvalue <- 1-2*((sum(boot3$t[,2] > 0)/1000-0.5)); boot3.beta2.pvalue
boot3.beta3.pvalue <- 1-(2*(sum(boot3$t[,3] > 0)/1000)-0.5); boot3.beta3.pvalue
boot3.beta4.pvalue <- 1-2*((sum(boot3$t[,4] > 0)/1000-0.5)); boot3.beta4.pvalue
# bootstrap with simulated BLUPS:
boot3means <- apply(boot3$t, 2, mean); print(boot3means, digits=2)
boot3cibeta1 <- boot.ci(boot3, index=1, conf=0.95, type=c("norm","basic","perc")); boot3cibeta1
boot3cibeta2 <- boot.ci(boot3, index=2, conf=0.95, type=c("norm","basic","perc")); boot3cibeta2
boot3cibeta3 <- boot.ci(boot3, index=3, conf=0.95, type=c("norm","basic","perc")); boot3cibeta3
boot3cibeta4 <- boot.ci(boot3, index=4, conf=0.95, type=c("norm","basic","perc")); boot3cibeta4
boot3cisigma <- boot.ci(boot3, index=5, conf=0.95, type=c("norm","basic","perc")); boot3cisigma
boot3cisig01 <- boot.ci(boot3, index=6, conf=0.95, type=c("norm","basic","perc")); boot3cisig01

######################################################################
## Extract seed dispersal estimates from the bootstraps
Zmat <- model.matrix(~species -1, data=dat)
# Zmat creates a matrix where 1 is placed i position with all species
Xmat <- model.matrix(~log(IWL+1)*log(maxwind+1), data=dat)
# Xmat extracts the logged wingloading, maxwind and interaction between them for each species.

makedispersal <- function(mu, sigma){
  ex <- exp(mu + rnorm(length(mu), sd=sigma))
  ex <- as.vector(ex)
  return(ex)
}

quants <- seq(0.01, 0.99, 0.01)
newsimall <- function(sim, X, Z, quants){
    beta <- sim[grep('beta', names(sim))]
    b <- sim[grep('blup', names(sim))]
    sigma <- sim['sigma']
    pred <- X %*% beta + Z %*% b
    disp <- replicate(1000, makedispersal(pred, sigma))
    disps <- apply(disp, 1, quantile, quants)
    return(disps)}
boot4quantsdata <- apply(apply(boot4$t, 1, function(x) newsimall(x, X=Xmat, Z=Zmat, quants=quants)), 
                         1, quantile, c(0.5, 0.025, 0.975))
# then put into data.frame
boot4quants <- data.frame(species=rep(c("acc","arg","bec","fal","gib","hop","hum",
                                        "ker","mac","mec","sem","smi","xan"),
                              each=length(quants)), quantiles = rep(quants, 13),
                          t(boot4quantsdata))

### plot the above using coord-flip in ggplot:
# Figure 1:
Figure1 <- ggplot(data=boot4quants, aes(y=X50., x=1-quantiles, group=species, fill=species)) +
    geom_line(aes(colour=species)) + coord_flip() +
    theme(axis.title.x=element_text(vjust=0.1)) +
    theme(axis.title.y=element_text(angle=90, vjust=0.1)) +
    geom_ribbon(aes(ymin=X2.5., ymax=X97.5., group=species, fill=species, linetype=NA, show_guide = FALSE), alpha=0.3) +
    ylab("Distance dispersed (m)") +
    xlab("Proportion of fruit") +
    scale_y_continuous(breaks=seq(0,50,5)) +
    theme_bw() +
    theme(axis.text.x=element_text(size=14), axis.text.y=element_text(size=14),
          axis.title.x=element_text(size=18, vjust=0.1), axis.title.y=element_text(size=18, vjust=0.4)) +
    scale_x_continuous(breaks=c(1,0.9,0.8,0.7,0.6,0.5,0.4,0.3,0.2,0.1,0)) +
    scale_colour_discrete(name  ="Species",
                            breaks=c("acc","arg","bec","fal","gib","hop","hum","ker","mac","mec","sem","smi","xan"),
                            labels=c("S. acuminatissima","S. argentifolia","S. beccariana","S. falciferoides","S. gibbosa",
                             "H. beccariana","D. humeratus","D. kerii","S. macroptera","S. mecistopteryx","S. seminis",
                             "S. smithiana","S. xanthophylla")) +
      scale_fill_discrete(name  ="Species",
                           breaks=c("acc","arg","bec","fal","gib","hop","hum","ker","mac","mec","sem","smi","xan"),
                           labels=c("S. acuminatissima","S. argentifolia","S. beccariana","S. falciferoides","S. gibbosa",
                             "H. beccariana","D. humeratus","D. kerii","S. macroptera","S. mecistopteryx","S. seminis",
                             "S. smithiana","S. xanthophylla")) +
    theme(legend.text = element_text(face = "italic", size=10)) +
    theme(legend.position = c(.80, .70))
# Figure1

##########################################
# Figure S1:
# Need to change the wind speed figures and then run the bootstraps again:
ws1 <- rep(1, 13)
ws5 <- rep(5,13)

# Wind speed 1 m/s
dat1<-data.frame(IWL=mean.iwl, maxwind=ws1, species=factor(names(mean.iwl)))
Zmatws1 <- model.matrix(~species -1, data=dat1)
Xmatws1 <- model.matrix(~log(IWL+1)*log(maxwind+1), data=dat1)
quants <- seq(0.01, 0.99, 0.01)
boot4quantsws1 <- apply(apply(boot4$t, 1, function(x) newsimall(x, X=Xmatws1, Z=Zmatws1, quants=quants)), 1, quantile, c(0.5, 0.025, 0.975))
boot4ws1 <- data.frame(species=rep(c("acc","arg","bec","fal","gib","hop","hum","ker","mac","mec","sem","smi","xan"),
                              each=length(quants)), quantiles = rep(quants, 13),
                          t(boot4quantsws1))

# Wind speed 5 m/s
dat5<-data.frame(IWL=mean.iwl, maxwind=ws5, species=factor(names(mean.iwl)))
Zmatws5 <- model.matrix(~species -1, data=dat5)
Xmatws5 <- model.matrix(~log(IWL+1)*log(maxwind+1), data=dat5)
boot4quantsws5 <- apply(apply(boot4$t, 1, function(x) newsimall(x, X=Xmatws5, Z=Zmatws5, quants=quants)), 1, quantile, c(0.5, 0.025, 0.975))
boot4ws5 <- data.frame(species=rep(c("acc","arg","bec","fal","gib","hop","hum","ker","mac","mec","sem","smi","xan"),
                              each=length(quants)), quantiles = rep(quants, 13),
                          t(boot4quantsws5))

# Plot out figure
FigureS1 <- ggplot(data=boot4ws5[100:198,], aes(y=X50., x=1-quantiles, group=species, colour=species)) +
    geom_line(data=boot4ws5[100:198,], aes(colour=species, show_guide=FALSE)) + # rows = S. arg
    geom_line(data=boot4ws5[991:1089,], aes(colour=species, show_guide=FALSE)) + # rows = S. sem
    geom_line(data=boot4ws5[1090:1188,], aes(colour=species, show_guide=FALSE)) + # rows = S. smi
    coord_flip() +
    geom_ribbon(data=boot4ws5[100:198,], aes(ymin=X2.5., ymax=X97.5., group=species, fill=species, linetype=NA, show_guide=FALSE), alpha=0.3) +
    geom_ribbon(data=boot4ws5[991:1089,], aes(ymin=X2.5., ymax=X97.5., group=species, fill=species, linetype=NA, show_guide=FALSE), alpha=0.3) +
    geom_ribbon(data=boot4ws5[1090:1188,], aes(ymin=X2.5., ymax=X97.5., group=species, fill=species, linetype=NA, show_guide=FALSE), alpha=0.3) +
    geom_line(data=boot4ws1[100:198,], aes(colour=species, show_guide=FALSE), linetype=2) +
    geom_line(data=boot4ws1[991:1089,], aes(colour=species, show_guide=FALSE), linetype=2) +
    geom_line(data=boot4ws1[1090:1188,], aes(colour=species, show_guide=FALSE), linetype=2) +
    geom_ribbon(data=boot4ws1[100:198,], aes(ymin=X2.5., ymax=X97.5., group=species, fill=species, linetype=NA, show_guide=FALSE), alpha=0.3) +
    geom_ribbon(data=boot4ws1[991:1089,], aes(ymin=X2.5., ymax=X97.5., group=species, fill=species, linetype=NA, show_guide=FALSE), alpha=0.3) +
    geom_ribbon(data=boot4ws1[1090:1188,], aes(ymin=X2.5., ymax=X97.5., group=species, fill=species, linetype=NA, show_guide=FALSE), alpha=0.3) +
    ylab("Distance dispersed (m)") +
    xlab("Proportion of fruit") +
    scale_y_continuous(breaks=seq(0,65,5)) +
    theme_bw() +
    scale_x_continuous(breaks=c(1,0.9,0.8,0.7,0.6,0.5,0.4,0.3,0.2,0.1,0)) +
    scale_colour_discrete(name="Species",
                            breaks=c("arg","smi","sem"),
                            labels=c("S. argentifolia","S. smithiana","S. seminis")) +
    scale_fill_discrete(name="Species",
                            breaks=c("arg","smi","sem"),
                            labels=c("S. argentifolia","S. smithiana","S. seminis")) +
    #scale_alpha_discrete(alpha=c(0.3,0.3,0.3)) +
    theme(legend.text = element_text(face = "italic", size=10)) +
    theme(legend.position = c(0.80, 0.90))
# FigureS1 

#########################################
# generate dataset of hypothetical dipterocarp species with
# wing loadings of 1 to 50. Control for maximum wind speed (1.7 m/s).
simiwl <- seq(1:50);print(simiwl)
simwind <- rep(1.7, times=50);print(simwind)
simspec <- sample(1:50, size=50, replace=FALSE); simspec
simdipt<-data.frame(IWL=simiwl, maxwind=simwind, species=factor(simspec))

Zmat2 <- model.matrix(~species -1, data=simdipt)
Xmat2 <- model.matrix(~log(simiwl+1)*log(simwind+1), data=simdipt)

allquants <- function(sim, X, Z, quants){
    sigprep <- apply(boot3$t, 2, mean)
    sig02 <- sigprep[6] # error blup 
    sig01 <- sigprep[5] # overall model error
    beta <- sim[grep('beta', names(sim))]
    b <- rnorm(50, mean=0, sd=sig02) # Here is where the random blups are added
    pred <- X %*% beta + Z %*% b
    dispa <- replicate(1000, makedispersal(pred, sig01)) # make disperal includes exp.
    disp <- apply(dispa, 1, quantile, quants)
}

# quants <- seq(0.1, 0.9, 0.1)
# Make sure we use the boot3$t - as we want randomised blups
showquants  <- apply(apply(boot3$t, 1, function(x) allquants(x, X=Xmat2, Z=Zmat2, quants=quants)), 1, quantile, c(0.5, 0.025, 0.975))
showquants2 <- data.frame(iwl=rep(1:50, each=length(quants)), quantiles = rep(quants, 50),
                          t(showquants))

# Change the quants to: c(0.1,0.2,0.3,0.4,0.5,0.6,0.7,0.8,0.9,0.95)
quants <- c(0.1,0.2,0.3,0.4,0.5,0.6,0.7,0.8,0.9,0.95)
# re-run the showquants and showquants2

# to extract the decile percentiles for dispersal kernels of unknown
# dipterocarps with IWLs 1:50. Run using wind speed of 1-10 m/s in intervals
# of 1 m/s. The results can be extracted in tabular format using write.csv command
# These results are summarized in Table S2

# E.g.:
# 5m second:
simwind <- rep(5, times=50);print(simwind)
simdipt<-data.frame(IWL=simiwl, maxwind=simwind, species=factor(simspec))
Zmat2 <- model.matrix(~species -1, data=simdipt)
Xmat2 <- model.matrix(~log(simiwl+1)*log(simwind+1), data=simdipt)
 
allquants <- function(sim, X, Z, quants){
  sigprep <- apply(boot3$t, 2, mean)
  sig02 <- sigprep[6] # error blup 
  sig01 <- sigprep[5] # overall model error
  beta <- sim[grep('beta', names(sim))]
  b <- rnorm(50, mean=0, sd=sig02) # Here is where the random blups are added
  pred <- X %*% beta + Z %*% b
  dispa <- replicate(1000, makedispersal(pred, sig01)) # make disperal includes exp.
  disp <- apply(dispa, 1, quantile, quants)
}

quants <- c(0.1,0.2,0.3,0.4,0.5,0.6,0.7,0.8,0.9,0.95)
showquants5a  <- apply(apply(boot3$t, 1, function(x) allquants(x, X=Xmat2, Z=Zmat2, quants=quants)), 1, quantile, c(0.5, 0.025, 0.975))
showquants5b <- data.frame(iwl=rep(1:50, each=length(quants)), quantiles = rep(quants, 50),
                          t(showquants5a))
dim(showquants5b)
View(showquants5b)
write.csv(showquants5b, "IWLs 1 to 50 dispersal quantiles 5 wind.csv", row.names=TRUE)

# For wind speeds 1-10 m/s alter the simwind to value required and update simdipt
# Write csvs to save the results.
