# Supplementary material for: Predicting dispersal of auto-gyrating fruit in tropical trees: a case study from the Dipterocarpaceae
Source: Ecol Evol. 2015 Apr 2;5(9):1794–801. doi: 10.1002/ece3.1469 (PMC4485961; doi:10.1002/ece3.1469)
Supplement: Supplementary file 4 — Table S2. Median and 95% C.I. percentile dispersal distances predicted using the “new species” approach for dipterocarp species with IWLs 1 to 50 and wind speeds 1 to 10 m/s. [file ece30005-1794-sd4.xlsx]

## Sheet: IWLs 1 to 50 dispersal quantile
	Wind speed:	1 m/s			2 m/s			3 m/s			4 m/s			5 m/s			6 m/s			7 m/s			8 m/s			9 m/s			10 m/s
IWL	Quantile	Median	0.00025	0.00975	Median	0.00025	0.00975	Median	0.00025	0.00975	Median	0.00025	0.00975	Median	0.00025	0.00975	Median	0.00025	0.00975	Median	0.00025	0.00975	Median	0.00025	0.00975	Median	0.00025	0.00975	Median	0.00025	0.00975
1	0.1	1.02598	0.722603	1.47521	1.07442	0.758188	1.4999	1.09416	0.768591	1.58422	1.1235	0.76279	1.64446	1.13889	0.76947	1.65857	1.16159	0.787195	1.6648	1.16868	0.77814	1.7883	1.18527	0.794115	1.87709	1.17752	0.774627	1.79483	1.20988	0.803626	1.89379
1	0.2	1.31055	0.92225	1.87628	1.36783	0.957402	1.92461	1.39342	0.987495	2.00349	1.43821	0.977505	2.11945	1.45896	0.97826	2.11251	1.4893	0.98744	2.1249	1.50097	0.996843	2.25173	1.51694	1.00349	2.40826	1.49926	0.988377	2.26539	1.54768	1.02567	2.42008
1	0.3	1.5669	1.09645	2.23547	1.63277	1.13927	2.2958	1.66256	1.16774	2.38836	1.71293	1.17106	2.52187	1.7397	1.16715	2.50546	1.77232	1.18721	2.55237	1.77951	1.17539	2.69454	1.80605	1.19784	2.87214	1.78679	1.18817	2.70969	1.85071	1.2309	2.90652
1	0.4	1.81783	1.28511	2.60278	1.89703	1.33555	2.68132	1.93967	1.35409	2.77585	1.9917	1.36166	2.91595	2.02597	1.36412	2.93988	2.06761	1.38058	2.971	2.0705	1.37097	3.14524	2.10894	1.39089	3.34077	2.0887	1.3768	3.1457	2.15159	1.43592	3.35364
1	0.5	2.09337	1.47437	2.99408	2.18141	1.53535	3.09533	2.23066	1.56932	3.20336	2.28443	1.56596	3.36036	2.33814	1.57637	3.37229	2.38063	1.5864	3.414	2.38476	1.58448	3.60177	2.42005	1.61742	3.8511	2.39562	1.60107	3.61247	2.47504	1.66754	3.86365
1	0.6	2.41624	1.71464	3.45748	2.51075	1.76239	3.56762	2.56267	1.81596	3.67598	2.63741	1.80809	3.87291	2.68318	1.81361	3.89847	2.73302	1.82716	3.96516	2.75255	1.82117	4.11748	2.77157	1.85902	4.40498	2.76142	1.80459	4.15102	2.84134	1.89936	4.4557
1	0.7	2.81707	1.97928	4.01087	2.92345	2.05407	4.08867	2.97937	2.09364	4.27727	3.06517	2.10164	4.48322	3.12069	2.09103	4.52025	3.18177	2.13111	4.64908	3.21201	2.11345	4.79185	3.23099	2.14983	5.11598	3.21041	2.10305	4.84827	3.32172	2.20334	5.13322
1	0.8	3.36286	2.33467	4.81157	3.49233	2.43098	4.90861	3.54525	2.50932	5.11396	3.65866	2.50573	5.3916	3.71858	2.5113	5.35536	3.79737	2.55893	5.53138	3.82474	2.50736	5.6927	3.86377	2.55724	6.1074	3.84531	2.51932	5.8144	3.954	2.62948	6.191
1	0.9	4.2834	2.98656	6.11884	4.43798	3.11158	6.28497	4.51554	3.24053	6.53857	4.67144	3.19027	6.9261	4.75036	3.19366	6.85389	4.86155	3.22508	7.04458	4.88127	3.25583	7.29413	4.93513	3.21835	7.81495	4.89125	3.20214	7.37468	5.05553	3.34718	7.96183
1	0.95	5.2414	3.61469	7.58084	5.40714	3.79355	7.7549	5.53277	3.91079	7.95244	5.69217	3.86364	8.51116	5.80833	3.90896	8.44002	5.92785	4.00674	8.62251	5.93999	3.94203	9.01925	6.01841	3.93551	9.61445	5.97804	3.96362	8.91874	6.18024	4.03387	9.80389
2	0.1	1.16118	0.824586	1.60789	1.24852	0.879969	1.76552	1.29863	0.904728	1.83845	1.37586	0.940611	1.92975	1.40604	0.988378	2.04872	1.44188	0.969923	2.08461	1.46766	1.05273	2.19394	1.49805	1.0108	2.19778	1.51496	1.05215	2.27256	1.56071	1.05196	2.33403
2	0.2	1.48439	1.0608	2.04804	1.58853	1.12121	2.2474	1.65581	1.16775	2.35665	1.76087	1.21198	2.4203	1.79916	1.26442	2.60733	1.84337	1.23864	2.66223	1.88238	1.33415	2.76374	1.91293	1.26914	2.80462	1.92852	1.33218	2.89426	1.99134	1.33988	2.9538
2	0.3	1.77124	1.26733	2.45902	1.89997	1.33724	2.6628	1.97464	1.37966	2.80434	2.09414	1.45421	2.8982	2.14722	1.49844	3.10089	2.19133	1.47825	3.18412	2.24238	1.59696	3.30609	2.28455	1.50548	3.35477	2.30484	1.58838	3.46063	2.37597	1.60494	3.50652
2	0.4	2.05596	1.48241	2.85643	2.20818	1.56492	3.09729	2.29342	1.61095	3.26169	2.44706	1.69069	3.37206	2.50361	1.76909	3.61171	2.55226	1.71975	3.66634	2.61493	1.85506	3.81764	2.65252	1.77187	3.88607	2.67595	1.83791	4.02619	2.76367	1.87314	4.1011
2	0.5	2.37094	1.7172	3.28302	2.53984	1.79511	3.56355	2.64702	1.85613	3.75974	2.81766	1.95969	3.90177	2.88433	2.02303	4.15032	2.93992	1.99394	4.21496	3.00597	2.1243	4.41033	3.04226	2.02202	4.48439	3.08224	2.12317	4.63565	3.18154	2.15858	4.69891
2	0.6	2.72999	1.96634	3.79359	2.93296	2.06964	4.12873	3.0474	2.15396	4.36366	3.23982	2.25129	4.49724	3.31863	2.33143	4.76381	3.37426	2.28464	4.90189	3.45117	2.45368	5.05917	3.5075	2.32557	5.16068	3.54563	2.44482	5.33752	3.66214	2.47994	5.39241
2	0.7	3.17327	2.291	4.43207	3.41092	2.41214	4.80996	3.54663	2.47689	5.04522	3.7751	2.61087	5.19519	3.85859	2.71088	5.526	3.92051	2.65754	5.67624	4.01405	2.84906	5.9224	4.08094	2.70482	6.01878	4.13832	2.84837	6.24066	4.24423	2.89248	6.367
2	0.8	3.79507	2.72002	5.25081	4.05685	2.87727	5.76873	4.23448	2.95446	6.0068	4.48968	3.10573	6.2109	4.60334	3.2235	6.60841	4.68939	3.18392	6.75009	4.78151	3.38901	7.10033	4.88073	3.22051	7.17728	4.91672	3.3955	7.45819	5.06715	3.41963	7.59461
2	0.9	4.85182	3.44474	6.68973	5.19589	3.70268	7.31291	5.42099	3.79331	7.63019	5.72521	3.9686	7.96252	5.85118	4.10786	8.50664	5.99089	4.07244	8.63013	6.11164	4.32472	9.09251	6.24074	4.1279	9.26153	6.24141	4.38833	9.46525	6.47008	4.38118	9.58073
2	0.95	5.93352	4.18996	8.31169	6.35802	4.45642	8.93645	6.62502	4.5938	9.28739	7.00531	4.82688	9.75573	7.1423	5.03768	10.4504	7.31938	4.96512	10.5902	7.48643	5.2431	11.1475	7.64331	5.02537	11.1592	7.65785	5.33955	11.6177	7.92077	5.39378	11.7564
3	0.1	1.27513	0.913837	1.76211	1.39154	0.984058	1.94271	1.48946	1.07558	2.08707	1.558	1.09505	2.19945	1.6282	1.13371	2.29608	1.69831	1.2042	2.3341	1.72889	1.22581	2.39079	1.769	1.26322	2.70518	1.83336	1.23104	2.74522	1.88915	1.29837	2.78481
3	0.2	1.62174	1.15261	2.24655	1.77019	1.25953	2.47215	1.9001	1.37715	2.66106	1.99488	1.40034	2.79736	2.06765	1.43647	2.90258	2.16	1.55283	2.9745	2.19704	1.54362	3.07901	2.26509	1.61313	3.40883	2.35327	1.56397	3.48797	2.40477	1.66835	3.56658
3	0.3	1.9368	1.39179	2.69952	2.11063	1.5004	2.94387	2.26441	1.63694	3.14624	2.37858	1.67769	3.34798	2.46457	1.73899	3.4694	2.58688	1.86378	3.54716	2.62105	1.84537	3.67065	2.7054	1.92721	4.05306	2.79409	1.88738	4.18818	2.87477	1.97655	4.23342
3	0.4	2.25102	1.61474	3.13132	2.4656	1.74469	3.44517	2.63042	1.89953	3.66964	2.76573	1.95446	3.87887	2.86595	2.03034	4.03585	3.00386	2.17185	4.07226	3.05184	2.15471	4.28114	3.13997	2.24142	4.6733	3.25382	2.18276	4.83866	3.34838	2.29894	4.92287
3	0.5	2.59039	1.84414	3.59555	2.84507	2.02406	3.95166	3.03105	2.2007	4.23458	3.18394	2.2631	4.43185	3.29514	2.33412	4.62027	3.46188	2.50982	4.73825	3.51667	2.47517	4.95726	3.60658	2.58832	5.43719	3.75895	2.50662	5.59831	3.83909	2.62534	5.67963
3	0.6	2.97136	2.12693	4.16854	3.27692	2.34229	4.56243	3.47427	2.51244	4.8815	3.66921	2.58668	5.13861	3.79634	2.69968	5.32778	3.98749	2.85514	5.4447	4.05645	2.84734	5.73938	4.16593	2.95808	6.2461	4.31495	2.87532	6.45125	4.43131	3.03143	6.55112
3	0.7	3.46943	2.49507	4.78076	3.81545	2.70019	5.28261	4.05487	2.93068	5.65497	4.28338	2.99742	6.01161	4.4134	3.14988	6.20058	4.63799	3.30237	6.30892	4.70493	3.30593	6.61265	4.83346	3.43743	7.27925	5.01954	3.35138	7.54638	5.12817	3.53029	7.59781
3	0.8	4.14646	3.00021	5.70027	4.54653	3.20424	6.3089	4.84583	3.50294	6.7762	5.09319	3.56423	7.19842	5.27328	3.72797	7.39358	5.51701	3.9512	7.53099	5.62751	3.90497	7.8918	5.77593	4.16403	8.60513	5.99904	3.99546	9.01667	6.11204	4.22912	9.02643
3	0.9	5.27816	3.80214	7.31243	5.80973	4.12739	8.0348	6.19599	4.46875	8.5715	6.50582	4.57559	9.22497	6.74887	4.69643	9.48732	7.02383	4.98803	9.66702	7.19255	5.035	10.0392	7.36921	5.27524	10.9698	7.61486	5.08352	11.6101	7.79665	5.38949	11.6065
3	0.95	6.47116	4.68265	9.06355	7.06405	5.08015	9.77506	7.58889	5.40112	10.6591	7.9523	5.61556	11.0996	8.21376	5.76473	11.5624	8.62143	6.08781	11.7056	8.79274	6.21267	12.4093	9.01055	6.39695	13.5478	9.32701	6.2528	14.034	9.58086	6.55461	14.078
4	0.1	1.36279	0.985441	1.8802	1.52004	1.07495	2.09922	1.64486	1.16705	2.30031	1.74873	1.24979	2.42637	1.8304	1.28026	2.57312	1.89685	1.29559	2.65175	1.9859	1.43603	2.83922	2.0432	1.37861	2.90612	2.11284	1.47755	2.98244	2.12863	1.48497	3.09928
4	0.2	1.73487	1.25925	2.38373	1.93923	1.37388	2.6693	2.09957	1.47985	2.94706	2.22921	1.58475	3.07999	2.33408	1.64931	3.28615	2.41753	1.65286	3.35201	2.53809	1.82339	3.65997	2.61791	1.77772	3.70892	2.69324	1.89711	3.79528	2.72307	1.91604	3.99049
4	0.3	2.07484	1.4985	2.86513	2.30911	1.64234	3.15971	2.50273	1.76091	3.50822	2.65842	1.87938	3.67814	2.78395	1.96969	3.89988	2.88545	1.96765	4.02597	3.03264	2.18837	4.33021	3.1171	2.12181	4.37715	3.20753	2.28022	4.52396	3.246	2.25749	4.70718
4	0.4	2.40567	1.74637	3.35088	2.68567	1.91611	3.70217	2.90858	2.04864	4.08533	3.08062	2.19195	4.25286	3.2398	2.27584	4.51488	3.36124	2.29181	4.68133	3.52495	2.53513	4.99707	3.62918	2.45994	5.19836	3.73807	2.61942	5.24075	3.76859	2.62619	5.49991
4	0.5	2.77451	2.02034	3.81664	3.10826	2.1998	4.32033	3.35319	2.38133	4.73119	3.55535	2.52951	4.92377	3.739	2.62875	5.21161	3.86034	2.63773	5.36547	4.06606	2.91624	5.75387	4.17238	2.85451	5.93186	4.3039	3.03001	6.02857	4.35143	3.0284	6.33545
4	0.6	3.19213	2.33222	4.43463	3.57904	2.54696	4.94837	3.86165	2.7582	5.43061	4.09633	2.92022	5.62479	4.30026	3.02934	5.9809	4.44656	3.0372	6.21147	4.67661	3.36347	6.6084	4.8034	3.29077	6.85097	4.94185	3.48039	6.94073	5.00399	3.47979	7.30521
4	0.7	3.72135	2.69247	5.21356	4.16124	2.94076	5.7644	4.48782	3.20225	6.30909	4.77311	3.39743	6.53601	5.00391	3.52382	6.98372	5.18233	3.5917	7.27914	5.41792	3.92007	7.68773	5.58107	3.82118	7.91298	5.74816	4.05464	8.10086	5.82492	4.03765	8.57021
4	0.8	4.45304	3.17172	6.13274	4.9439	3.49441	6.84814	5.36279	3.79678	7.56196	5.69777	4.03045	7.86139	5.95738	4.20555	8.38709	6.19144	4.27276	8.65085	6.46735	4.6575	9.23057	6.65898	4.49696	9.44508	6.86188	4.77457	9.80747	6.92552	4.808	10.0833
4	0.9	5.69012	4.07649	7.80529	6.32339	4.46239	8.68066	6.85167	4.83951	9.71947	7.29257	5.15301	10.1029	7.59832	5.31948	10.67	7.90066	5.42893	11.1099	8.24841	5.93654	11.7919	8.52906	5.78588	12.0597	8.73707	6.18762	12.5936	8.85978	6.1454	12.8835
4	0.95	6.93151	4.91167	9.61342	7.6861	5.48758	10.6232	8.34642	5.85973	11.8521	8.90655	6.20663	12.3766	9.2243	6.54451	13.0492	9.60346	6.68088	13.6254	10.1316	7.25176	14.3642	10.4512	7.0802	14.6791	10.7052	7.3858	15.336	10.8602	7.49167	15.8737
5	0.1	1.43249	1.00941	1.98269	1.63104	1.15217	2.26212	1.77846	1.30173	2.4621	1.90872	1.38008	2.66826	2.00762	1.44592	2.81264	2.09389	1.5145	2.96982	2.20531	1.53342	3.06717	2.25732	1.60028	3.26687	2.34866	1.59177	3.3412	2.44871	1.65539	3.4814
5	0.2	1.83171	1.29708	2.57126	2.07859	1.47651	2.88205	2.27827	1.6765	3.13806	2.42477	1.76163	3.37795	2.56349	1.8496	3.60197	2.68172	1.92515	3.78744	2.81492	1.96583	3.9061	2.88311	2.04744	4.15246	3.00135	2.06912	4.25489	3.11006	2.12432	4.36843
5	0.3	2.18934	1.54141	3.0487	2.47907	1.76819	3.44514	2.72161	1.99551	3.76719	2.90029	2.11794	4.00838	3.05198	2.21927	4.26931	3.20204	2.29617	4.46317	3.3567	2.35974	4.64929	3.43312	2.47208	4.94019	3.57505	2.45593	5.08283	3.70355	2.53742	5.20999
5	0.4	2.54686	1.79943	3.53552	2.89096	2.06488	4.0068	3.15773	2.31681	4.42572	3.37374	2.46736	4.7074	3.5624	2.58388	5.01211	3.71993	2.68584	5.14692	3.89574	2.73682	5.32207	3.98218	2.8926	5.68182	4.14655	2.89171	5.87661	4.32972	2.9486	6.06645
5	0.5	2.92815	2.06938	4.05981	3.31317	2.39082	4.6742	3.6402	2.65862	5.06863	3.87073	2.82561	5.42653	4.09317	2.95927	5.75336	4.27222	3.088	5.95133	4.49966	3.14175	6.22215	4.5886	3.34516	6.59938	4.76703	3.32627	6.76531	4.97896	3.4004	7.03395
5	0.6	3.37704	2.37585	4.72832	3.82129	2.74869	5.31526	4.18253	3.07631	5.76525	4.46284	3.25299	6.20326	4.71292	3.4108	6.6756	4.93351	3.55797	6.80764	5.17728	3.63119	7.16499	5.28746	3.83511	7.55921	5.49648	3.83366	7.80655	5.73138	3.89624	8.07918
5	0.7	3.9122	2.76663	5.49894	4.45841	3.1819	6.20197	4.86891	3.57487	6.75512	5.17519	3.77962	7.24399	5.50362	3.9854	7.73727	5.75519	4.06185	7.96111	6.04099	4.2311	8.38697	6.1611	4.41537	8.84458	6.40073	4.46948	9.03589	6.65515	4.52885	9.45165
5	0.8	4.66793	3.30793	6.4702	5.30895	3.78734	7.41753	5.82713	4.24	8.04384	6.18865	4.49322	8.53234	6.55347	4.70452	9.19277	6.87437	4.88364	9.56645	7.22386	5.02325	9.96129	7.32984	5.32549	10.5039	7.63645	5.27079	10.7914	7.94084	5.35414	11.3189
5	0.9	5.96909	4.22369	8.27008	6.7633	4.83367	9.50568	7.39739	5.39523	10.2552	7.92389	5.66947	11.1471	8.37724	6.00808	11.8384	8.76809	6.22702	12.0326	9.23575	6.44475	12.7938	9.3302	6.69715	13.3723	9.81688	6.71749	13.8402	10.1104	6.84745	14.4205
5	0.95	7.30901	5.17281	10.0693	8.27386	5.8481	11.6158	9.05171	6.51181	12.6768	9.64266	6.89748	13.521	10.1849	7.39455	14.7227	10.7302	7.61671	14.6239	11.2482	7.85979	15.6275	11.439	8.12206	16.4107	11.9726	8.16273	17.0427	12.3392	8.49607	17.7638
6	0.1	1.50665	1.08579	2.07055	1.73138	1.27057	2.36348	1.9087	1.37003	2.6753	2.05995	1.45808	2.79151	2.16997	1.59101	3.03185	2.28636	1.62088	3.22873	2.38317	1.70338	3.38098	2.49045	1.76713	3.51184	2.54797	1.85814	3.59149	2.64951	1.88457	3.7768
6	0.2	1.90847	1.41012	2.65029	2.20807	1.61613	3.02236	2.42956	1.76117	3.40257	2.62607	1.8717	3.56777	2.78478	2.02759	3.85026	2.91609	2.07426	4.11685	3.04448	2.1801	4.33358	3.19572	2.26145	4.47829	3.25715	2.38019	4.56844	3.38295	2.42703	4.748
6	0.3	2.28793	1.68537	3.16826	2.64312	1.92665	3.56875	2.90688	2.09928	4.04718	3.14202	2.24403	4.27902	3.32449	2.4198	4.57578	3.47621	2.49579	4.84493	3.62555	2.59247	5.13685	3.80802	2.6805	5.38432	3.889	2.83906	5.50143	4.0406	2.87885	5.66713
6	0.4	2.65193	1.97493	3.63806	3.05923	2.22677	4.18974	3.37601	2.44042	4.65147	3.64283	2.6028	4.95216	3.86474	2.83722	5.35725	4.05003	2.88277	5.66104	4.21468	2.99931	6.01258	4.42941	3.13948	6.25999	4.53047	3.29604	6.37001	4.69962	3.32427	6.62712
6	0.5	3.0635	2.25915	4.22394	3.52295	2.57557	4.8227	3.89001	2.82043	5.35951	4.19763	2.98785	5.70627	4.4449	3.27384	6.2301	4.68167	3.34955	6.5311	4.86243	3.4676	6.88517	5.10259	3.57703	7.24629	5.20108	3.78613	7.30751	5.38831	3.82612	7.5528
6	0.6	3.53267	2.61671	4.89008	4.05095	2.95699	5.52788	4.48396	3.22005	6.19224	4.84508	3.46316	6.60956	5.13336	3.72627	7.1212	5.36081	3.85779	7.59413	5.60915	3.9843	7.87674	5.89307	4.12346	8.29941	5.9889	4.3336	8.45296	6.18956	4.42775	8.69881
6	0.7	4.1046	3.04404	5.69039	4.72438	3.45446	6.44716	5.20848	3.73714	7.17266	5.61379	4.03788	7.58118	5.95946	4.35593	8.23748	6.23384	4.43284	8.81858	6.51138	4.63819	9.24206	6.84479	4.8117	9.60159	6.98841	5.07185	9.82066	7.23	5.1687	10.1772
6	0.8	4.89818	3.60085	6.73286	5.62174	4.11712	7.66579	6.19502	4.47439	8.52821	6.72255	4.82764	9.07059	7.11973	5.21246	9.95374	7.45412	5.28462	10.571	7.76963	5.5016	10.9582	8.14304	5.77366	11.502	8.32568	6.06047	11.7482	8.66163	6.15241	12.0941
6	0.9	6.25487	4.58389	8.63824	7.18232	5.24625	9.96071	7.90569	5.74516	10.828	8.54118	6.08831	11.6162	9.067	6.60877	12.531	9.51322	6.68779	13.6012	9.91546	6.99041	14.1431	10.3759	7.31852	14.6869	10.6026	7.72065	14.9959	10.9894	7.89945	15.5671
6	0.95	7.63031	5.61888	10.5494	8.76397	6.42995	12.1241	9.68192	6.93152	13.4647	10.4356	7.43228	14.425	11.0569	8.10944	15.4136	11.6474	8.16058	16.4284	12.1173	8.60386	17.1739	12.6673	8.86348	18.1107	12.9602	9.32718	18.2499	13.4472	9.61937	19.007
7	0.1	1.5736	1.14824	2.18373	1.81071	1.27869	2.52471	2.01514	1.4334	2.82477	2.17676	1.56904	3.03689	2.3129	1.68144	3.21191	2.45208	1.76023	3.48272	2.57825	1.83756	3.60199	2.67915	1.90328	3.74412	2.79428	1.99905	3.97733	2.89272	1.99563	4.00095
7	0.2	2.00786	1.46571	2.7775	2.30284	1.64092	3.19169	2.57671	1.85425	3.58624	2.78428	2.01763	3.84296	2.97023	2.15624	4.1164	3.11443	2.28671	4.42423	3.29074	2.34948	4.54436	3.41353	2.44071	4.78567	3.57527	2.57552	5.08997	3.69835	2.55452	5.12654
7	0.3	2.39861	1.75126	3.30445	2.74419	1.94935	3.81519	3.06799	2.20409	4.25054	3.3259	2.39205	4.5826	3.53856	2.57098	4.88464	3.71963	2.73421	5.28302	3.93532	2.79376	5.50591	4.07064	2.93701	5.68774	4.25014	3.0598	6.02314	4.4088	3.0453	6.09008
7	0.4	2.77604	2.02683	3.85005	3.1966	2.25776	4.42083	3.57562	2.5598	4.97441	3.86541	2.79422	5.35247	4.11969	2.9872	5.68165	4.33242	3.16083	6.16103	4.58896	3.25567	6.36093	4.73294	3.41285	6.6376	4.94631	3.52393	7.03455	5.14774	3.54909	7.02633
7	0.5	3.20363	2.33495	4.38288	3.67317	2.62753	5.12604	4.112	2.97742	5.67657	4.45908	3.23124	6.16129	4.73961	3.4413	6.52342	4.99188	3.60646	7.10433	5.28784	3.75592	7.41082	5.44874	3.93081	7.6551	5.71109	4.09112	8.03318	5.90806	4.0794	8.18448
7	0.6	3.67909	2.6835	5.05179	4.23423	2.99911	5.88071	4.73242	3.44919	6.60564	5.11101	3.7108	7.11128	5.45016	3.96619	7.53562	5.7371	4.14336	8.20096	6.09142	4.31005	8.46386	6.28312	4.51431	8.76624	6.55741	4.68567	9.30282	6.77699	4.68358	9.41435
7	0.7	4.28879	3.12976	5.95014	4.93244	3.52687	6.86401	5.5105	4.00173	7.67346	5.95366	4.35044	8.31944	6.34922	4.62297	8.7086	6.68838	4.79108	9.43079	7.07504	5.02818	9.8857	7.2961	5.25626	10.2595	7.63674	5.44905	10.727	7.88702	5.43748	10.9532
7	0.8	5.11739	3.72735	7.08204	5.88688	4.19592	8.20484	6.57129	4.74499	9.0982	7.09171	5.17542	9.94918	7.55494	5.48707	10.5481	7.95196	5.69662	11.2109	8.43227	6.03182	11.8218	8.73646	6.21843	12.0857	9.09116	6.47322	12.8093	9.40692	6.49906	12.979
7	0.9	6.54925	4.759	9.10674	7.50504	5.39908	10.5436	8.40078	6.03472	11.6195	9.07502	6.60366	12.8758	9.63395	6.94882	13.588	10.2069	7.25654	14.3903	10.7616	7.64747	15.0598	11.0857	7.91583	15.5839	11.5728	8.24908	16.5282	12.0426	8.24312	16.8261
7	0.95	8.01017	5.86394	11.1251	9.17952	6.57887	12.9185	10.2453	7.4257	14.2649	11.1031	8.068	15.5186	11.8154	8.46658	16.5178	12.4079	8.96854	17.7748	13.1995	9.30905	18.4984	13.5801	9.72585	19.1645	14.203	10.0532	20.2969	14.6938	10.1127	20.2659
8	0.1	1.63867	1.17731	2.22081	1.9112	1.39902	2.61035	2.11086	1.53427	2.85117	2.33343	1.69127	3.15826	2.4739	1.73624	3.40142	2.604	1.84932	3.71105	2.75328	1.97833	3.85534	2.88784	2.03332	4.0235	2.99759	2.12586	4.20622	3.11537	2.17292	4.33134
8	0.2	2.09396	1.5003	2.85089	2.44477	1.77762	3.33196	2.70159	1.9753	3.63875	2.97729	2.14153	3.98995	3.14782	2.23389	4.32289	3.33676	2.35872	4.74333	3.5251	2.51718	4.93192	3.69172	2.61256	5.14493	3.83074	2.71821	5.3648	3.96751	2.85883	5.57948
8	0.3	2.50388	1.80084	3.38553	2.91548	2.10907	3.95254	3.21272	2.35572	4.33859	3.54624	2.57303	4.72897	3.76072	2.68572	5.13127	3.98755	2.82435	5.67297	4.19596	3.01636	5.90149	4.3991	3.10113	6.15692	4.59048	3.23953	6.38942	4.72711	3.38135	6.60957
8	0.4	2.91208	2.08847	3.90164	3.39149	2.4345	4.60844	3.73189	2.74161	5.04716	4.11583	2.98005	5.5259	4.38153	3.11366	6.00868	4.62853	3.28904	6.60189	4.88675	3.48415	6.90507	5.11499	3.63309	7.15249	5.32509	3.76769	7.40922	5.49345	3.90642	7.69787
8	0.5	3.34498	2.40305	4.47347	3.90785	2.82131	5.25992	4.28856	3.13971	5.83421	4.73077	3.4246	6.33814	5.03248	3.59507	6.87809	5.32791	3.79274	7.52946	5.6246	3.97785	7.94431	5.88514	4.17653	8.18867	6.11718	4.34728	8.49956	6.34866	4.50177	8.87758
8	0.6	3.85101	2.7793	5.14832	4.48971	3.26419	6.06975	4.95245	3.59643	6.74927	5.45028	3.93714	7.34005	5.78675	4.16995	7.89261	6.11585	4.34771	8.67374	6.4758	4.56162	9.10087	6.77699	4.79193	9.44475	7.0498	4.9816	9.83687	7.30974	5.17588	10.2864
8	0.7	4.47454	3.23327	6.03062	5.2177	3.83176	7.08872	5.77387	4.17378	7.82934	6.36008	4.5989	8.58773	6.74226	4.80776	9.14031	7.15619	5.07651	10.1022	7.50788	5.35124	10.5379	7.85897	5.55785	10.9979	8.18803	5.8355	11.4041	8.50693	6.06271	11.8734
8	0.8	5.35207	3.8232	7.18855	6.21642	4.53388	8.41055	6.89841	4.98648	9.26091	7.58505	5.48425	10.2039	8.03596	5.78058	10.947	8.52226	6.05202	12.0311	8.96616	6.41111	12.6345	9.36725	6.64189	13.0955	9.76782	6.93792	13.5036	10.135	7.19111	14.2169
8	0.9	6.85886	4.83907	9.33035	7.96299	5.73956	10.9213	8.74217	6.26337	11.8419	9.71431	6.9353	12.9985	10.2502	7.35856	14.0714	10.9119	7.73234	15.4351	11.4217	8.22493	16.2006	11.9738	8.42791	16.9812	12.4572	8.84896	17.3808	12.9419	9.0888	18.1308
8	0.95	8.33367	5.8687	11.3799	9.72825	7.04369	13.1561	10.6882	7.66989	14.5218	11.8292	8.45152	15.9967	12.5154	8.9877	17.1715	13.3361	9.46618	19.0398	13.998	9.88736	19.991	14.6434	10.203	21.0694	15.2902	10.8298	21.0268	15.8306	10.9968	22.2313
9	0.1	1.67117	1.22125	2.35829	1.97474	1.41646	2.73589	2.19914	1.57843	3.06729	2.4463	1.74149	3.38625	2.62412	1.86798	3.61661	2.78872	1.96862	3.84101	2.90959	2.11346	4.06534	3.049	2.16897	4.23426	3.17964	2.32242	4.60639	3.29213	2.34209	4.71851
9	0.2	2.1397	1.54752	2.99595	2.51896	1.80291	3.47076	2.81625	2.01648	3.85856	3.12017	2.25794	4.30382	3.34548	2.38522	4.59379	3.54949	2.51377	4.88318	3.72098	2.68308	5.19157	3.88785	2.74499	5.39517	4.05789	2.98319	5.83007	4.20448	2.98784	6.02096
9	0.3	2.5526	1.81938	3.60538	3.0106	2.14907	4.0919	3.3578	2.39702	4.56152	3.71508	2.70007	5.1537	3.98496	2.84474	5.47484	4.23876	3.00768	5.82279	4.43843	3.21989	6.27795	4.65616	3.29637	6.45983	4.85823	3.56184	6.84427	4.99934	3.54424	7.24658
9	0.4	2.97394	2.11598	4.15235	3.49114	2.50155	4.76292	3.9161	2.77884	5.34154	4.33676	3.11955	5.99505	4.63164	3.30552	6.42566	4.94569	3.46465	6.76287	5.1493	3.75209	7.15691	5.43122	3.8324	7.44612	5.6527	4.13035	7.93939	5.82296	4.14489	8.37194
9	0.5	3.42804	2.45565	4.74018	4.01517	2.88216	5.44461	4.51028	3.21894	6.11224	4.9892	3.59336	6.93428	5.3419	3.81952	7.36053	5.68629	3.98507	7.78745	5.93268	4.29467	8.28247	6.23522	4.41205	8.58237	6.4895	4.74756	9.26979	6.71212	4.7702	9.56779
9	0.6	3.93938	2.82224	5.47152	4.6285	3.30905	6.31864	5.18298	3.68452	7.04443	5.7469	4.15199	7.98204	6.143	4.42224	8.46965	6.54941	4.5956	8.98591	6.8532	4.99153	9.50004	7.19602	5.11302	9.95016	7.48114	5.48013	10.5727	7.72099	5.43787	11.0989
9	0.7	4.59065	3.28551	6.35009	5.39212	3.85424	7.32537	6.0143	4.30244	8.21712	6.67601	4.7934	9.25064	7.13525	5.09302	9.91665	7.59862	5.36552	10.3736	7.96136	5.77195	10.996	8.36207	5.94191	11.521	8.69918	6.35212	12.314	8.97663	6.45232	12.7921
9	0.8	5.47261	3.89522	7.60182	6.43552	4.60482	8.79614	7.19193	5.13707	9.74295	7.97106	5.66502	11.0183	8.51716	6.0559	11.7491	9.0794	6.43286	12.4812	9.48033	6.89414	13.1547	10.0097	7.10908	13.8381	10.385	7.49081	14.8001	10.7064	7.59477	15.2918
9	0.9	7.00294	4.95017	9.6585	8.18631	5.84769	11.0622	9.1394	6.5728	12.6181	10.1501	7.26524	14.2018	10.8525	7.82451	15.0096	11.6134	8.29877	15.9875	12.1133	8.70141	16.8535	12.7419	9.02334	17.6931	13.2541	9.66608	18.993	13.6695	9.63455	19.6831
9	0.95	8.54646	6.03434	11.8247	9.98958	7.23057	13.725	11.2272	8.03749	15.4422	12.4201	9.0044	17.2936	13.3023	9.54005	18.346	14.1692	10.0751	19.5711	14.8471	10.6883	20.9856	15.5879	11.0041	21.3707	16.2034	11.7918	23.1606	16.8207	11.8045	23.8957
10	0.1	1.7229	1.24852	2.35558	2.05983	1.49035	2.8406	2.30601	1.69609	3.19838	2.53016	1.81102	3.46221	2.71634	2.00058	3.76335	2.89644	2.10915	4.09762	3.06976	2.22792	4.25439	3.23947	2.26949	4.53448	3.3879	2.38776	4.85911	3.53097	2.47118	4.95467
10	0.2	2.19698	1.59966	3.00213	2.62028	1.90601	3.59453	2.94181	2.16316	4.08918	3.23403	2.30771	4.4092	3.4786	2.55998	4.78467	3.69442	2.70713	5.19093	3.93664	2.83835	5.48623	4.1389	2.93885	5.78551	4.31079	3.05248	6.11712	4.51986	3.14712	6.36435
10	0.3	2.62515	1.88914	3.56087	3.1182	2.27157	4.27708	3.50831	2.56286	4.85113	3.85352	2.76506	5.25263	4.16584	3.06003	5.72328	4.40813	3.24568	6.22647	4.69865	3.42628	6.52277	4.93953	3.53799	6.83873	5.13561	3.65784	7.26351	5.39038	3.78424	7.50606
10	0.4	3.05013	2.2137	4.11602	3.63558	2.63603	4.96812	4.07278	2.98583	5.61726	4.49054	3.22792	6.18312	4.82389	3.56512	6.67241	5.13693	3.75966	7.2503	5.46751	3.9775	7.55604	5.73146	4.05656	7.89173	5.96725	4.25515	8.49215	6.25927	4.36526	8.77699
10	0.5	3.5088	2.55112	4.75905	4.17346	3.0433	5.72395	4.68808	3.4463	6.4864	5.15476	3.69669	7.09959	5.55746	4.13637	7.64075	5.91649	4.33945	8.32559	6.27803	4.59581	8.66073	6.60337	4.66994	9.08215	6.89169	4.87146	9.74182	7.21531	5.06205	9.9848
10	0.6	4.03463	2.97449	5.42784	4.81564	3.51053	6.60244	5.40113	3.985	7.48092	5.9547	4.25427	8.13065	6.39444	4.77296	8.90007	6.78051	5.00689	9.60744	7.23868	5.29447	10.0548	7.59846	5.36528	10.5017	7.93893	5.66588	11.3494	8.309	5.80213	11.6181
10	0.7	4.68202	3.43755	6.40585	5.59165	4.04762	7.63779	6.27756	4.62587	8.72449	6.92698	4.97579	9.45535	7.45212	5.54273	10.3593	7.89536	5.88237	11.1988	8.41072	6.20177	11.6362	8.8313	6.21742	12.1648	9.22262	6.57163	13.1607	9.64471	6.77991	13.4471
10	0.8	5.60327	4.10354	7.62093	6.68761	4.82782	9.18782	7.49074	5.53322	10.3334	8.23867	5.96078	11.2935	8.89138	6.58442	12.38	9.42412	6.95098	13.3547	10.0719	7.38376	13.9207	10.5554	7.44361	14.6967	11.0295	7.81798	15.6854	11.5522	8.1404	16.0771
10	0.9	7.16167	5.25887	9.78317	8.51878	6.16856	11.5839	9.57394	7.07853	13.1438	10.5824	7.55445	14.3363	11.2979	8.35733	15.6396	12.0962	8.86815	17.2268	12.813	9.22469	17.8263	13.4884	9.43899	18.9061	14.0449	9.96471	19.963	14.692	10.3072	20.4417
10	0.95	8.73412	6.36513	12.1403	10.3465	7.48729	14.4461	11.6348	8.56081	16.1644	12.8291	9.21332	17.7399	13.8192	10.2203	18.9852	14.7098	10.7952	21.0555	15.7529	11.2036	21.7766	16.4231	11.7285	22.992	17.1721	12.1332	24.1267	18.0328	12.5143	24.729
11	0.1	1.77035	1.29761	2.48189	2.10724	1.53269	2.90779	2.3636	1.75396	3.29835	2.65674	1.83348	3.71854	2.85312	2.01597	3.92692	3.06958	2.17853	4.26855	3.20991	2.29081	4.5126	3.41539	2.43543	4.72477	3.56784	2.50386	4.9447	3.71471	2.65958	5.14929
11	0.2	2.26705	1.65468	3.12478	2.69901	1.96819	3.71989	2.99643	2.24285	4.21124	3.40014	2.35864	4.74129	3.65125	2.62395	5.04507	3.92621	2.78335	5.42322	4.08443	2.93027	5.80359	4.35359	3.10936	6.05455	4.5519	3.20529	6.34376	4.73734	3.45224	6.57468
11	0.3	2.70075	1.99051	3.74125	3.21779	2.33628	4.42864	3.59488	2.66834	5.006	4.05443	2.85565	5.71106	4.35029	3.10887	5.97036	4.70139	3.30897	6.46374	4.86381	3.46664	6.9652	5.20048	3.71258	7.14798	5.3977	3.85472	7.5866	5.64307	4.10308	7.89248
11	0.4	3.14964	2.32734	4.37782	3.73558	2.72746	5.12125	4.17818	3.13549	5.80734	4.70663	3.33661	6.61427	5.07529	3.61232	6.96443	5.43143	3.83401	7.55124	5.6664	4.07586	8.09981	6.04306	4.30483	8.33022	6.28049	4.49256	8.79098	6.5682	4.7864	9.20491
11	0.5	3.62744	2.67535	5.04959	4.30087	3.13041	5.92006	4.80601	3.60513	6.69925	5.42866	3.84298	7.61234	5.83619	4.14967	8.02413	6.28188	4.4226	8.66334	6.51098	4.67605	9.26057	6.9738	4.9811	9.64445	7.23537	5.16998	10.1225	7.55861	5.49367	10.5322
11	0.6	4.17194	3.09416	5.77586	4.95724	3.61152	6.80841	5.55394	4.17623	7.74844	6.25689	4.42792	8.83784	6.73381	4.75704	9.23033	7.23246	5.13779	9.91184	7.5104	5.43072	10.6693	8.01786	5.75912	11.064	8.32518	5.92339	11.7311	8.73046	6.33842	12.2084
11	0.7	4.85166	3.60413	6.72555	5.74099	4.22137	7.9082	6.45436	4.84569	8.97575	7.28758	5.14758	10.2267	7.8159	5.54493	10.6844	8.38948	5.9516	11.5718	8.76142	6.29767	12.2533	9.34638	6.69437	12.898	9.7016	6.89675	13.5172	10.1541	7.3791	14.0687
11	0.8	5.7904	4.28491	8.08239	6.86735	5.06579	9.41602	7.68771	5.78291	10.6683	8.69914	6.15442	12.2024	9.32748	6.61076	12.6978	10.0084	7.08332	13.7947	10.4508	7.53992	14.7031	11.1726	8.03945	15.4098	11.6149	8.2175	16.1643	12.0882	8.76664	16.7876
11	0.9	7.38776	5.43065	10.2532	8.78391	6.43029	12.2366	9.82763	7.27125	13.5973	11.0963	7.79525	15.6169	11.8871	8.46639	16.3415	12.8845	8.97347	17.8331	13.3444	9.4921	18.6776	14.2289	10.1074	19.6326	14.8044	10.346	20.6416	15.3892	11.1263	21.3821
11	0.95	9.06127	6.58498	12.5554	10.7498	7.82802	14.7649	12.0146	9.03156	16.6055	13.5022	9.55669	19.0189	14.5477	10.3068	19.9545	15.6361	11.0454	22.0778	16.2093	11.741	23.0271	17.4349	12.3681	23.9423	18.1675	12.7291	25.5024	18.8148	13.6074	26.0903
12	0.1	1.82204	1.3536	2.50555	2.18194	1.53828	2.97788	2.45468	1.77167	3.48519	2.73248	1.96206	3.85461	2.98305	2.16638	4.14256	3.22126	2.32714	4.5612	3.39345	2.42342	4.72588	3.57616	2.60491	4.99255	3.76507	2.66106	5.35829	3.93378	2.82321	5.44361
12	0.2	2.32574	1.72713	3.1438	2.77443	1.97694	3.81184	3.14011	2.28249	4.46607	3.4925	2.5215	4.93223	3.80394	2.7595	5.25418	4.12046	2.95927	5.7708	4.31987	3.0887	5.96119	4.55407	3.32814	6.36521	4.77357	3.39736	6.80633	5.01489	3.60188	6.97817
12	0.3	2.77638	2.04953	3.75307	3.31964	2.35694	4.53857	3.73802	2.74941	5.33558	4.16649	2.99255	5.88675	4.52725	3.29144	6.22458	4.92105	3.51786	6.84346	5.16582	3.66619	7.13973	5.42475	3.94874	7.58979	5.7279	4.06498	8.153	5.97439	4.2881	8.30892
12	0.4	3.22712	2.37969	4.38804	3.86234	2.73298	5.28567	4.35966	3.18572	6.12749	4.84595	3.48066	6.84698	5.26141	3.77751	7.23787	5.72109	4.08182	7.95727	5.9886	4.26844	8.25575	6.3144	4.56532	8.83894	6.65154	4.71677	9.50113	6.94792	4.99312	9.61861
12	0.5	3.70758	2.72175	5.03526	4.45922	3.15503	6.06246	5.0367	3.67123	7.04139	5.57949	4.0267	7.93944	6.05305	4.43065	8.31237	6.56111	4.68919	9.1637	6.89406	4.93737	9.46551	7.24886	5.26098	10.1387	7.66214	5.50391	11.0014	7.99793	5.74264	11.227
12	0.6	4.26448	3.13932	5.82818	5.12777	3.65423	7.00418	5.77919	4.23458	8.16619	6.43247	4.63508	9.05875	6.96552	5.07987	9.61597	7.56749	5.43449	10.5611	7.94756	5.68147	10.9254	8.35957	6.07033	11.6514	8.81288	6.32234	12.6652	9.18364	6.56444	12.8322
12	0.7	4.96122	3.6617	6.80053	5.96889	4.2419	8.13527	6.71468	4.94418	9.48468	7.46968	5.44061	10.5885	8.09794	5.9164	11.0985	8.81461	6.32746	12.3279	9.24796	6.57383	12.6943	9.71551	7.04708	13.511	10.2658	7.33586	14.6875	10.6634	7.60549	14.9197
12	0.8	5.93313	4.33877	8.08222	7.10853	5.06797	9.70484	8.01176	5.84148	11.2349	8.9154	6.47018	12.4927	9.67729	7.01059	13.254	10.4999	7.5573	14.7613	11.0277	7.78291	15.3193	11.589	8.38394	16.0973	12.2044	8.75462	17.4797	12.719	9.08875	17.8011
12	0.9	7.54156	5.49587	10.2857	9.09799	6.46035	12.5231	10.2561	7.42378	14.3831	11.3917	8.12566	16.0433	12.3751	8.84245	16.9899	13.4276	9.68054	18.7712	14.1517	10.0969	19.4829	14.8255	10.7387	20.5862	15.6264	11.0572	22.3235	16.3828	11.5894	23.0198
12	0.95	9.25344	6.73642	12.5913	11.1685	7.73425	15.1753	12.4401	9.16086	17.5252	13.9242	10.0251	19.7095	15.0819	10.8784	21.1541	16.4265	11.6937	23.0923	17.2999	12.2836	23.825	18.1584	13.2162	25.4096	19.1259	13.42	27.7138	19.9498	14.1123	28.1654
13	0.1	1.84722	1.36051	2.56663	2.23741	1.63203	3.1064	2.55246	1.88158	3.48292	2.82823	2.05994	3.90598	3.09822	2.22352	4.28774	3.35105	2.40051	4.53892	3.56151	2.57775	4.896	3.7428	2.73599	5.15945	3.89445	2.82291	5.54743	4.07318	2.92147	5.63971
13	0.2	2.34991	1.72249	3.23703	2.84055	2.0949	3.94577	3.26068	2.39375	4.46526	3.61006	2.62488	5.00768	3.95124	2.86315	5.60124	4.28198	3.04063	5.82741	4.52581	3.27878	6.26885	4.79059	3.50852	6.52606	4.9695	3.58639	7.04722	5.17908	3.81022	7.21396
13	0.3	2.80732	2.06312	3.85617	3.39566	2.52511	4.71134	3.9096	2.86746	5.29909	4.30894	3.16647	5.91416	4.70798	3.43236	6.65041	5.10934	3.61424	6.94129	5.39589	3.89826	7.46937	5.71098	4.17416	7.80237	5.94976	4.28469	8.38773	6.20153	4.478	8.60244
13	0.4	3.26701	2.40387	4.46898	3.95932	2.92218	5.47757	4.53457	3.31032	6.15028	5.00762	3.68297	6.93983	5.47618	3.98486	7.66878	5.93855	4.2103	8.09598	6.28038	4.59803	8.6422	6.64658	4.80346	9.0758	6.90935	4.96791	9.80031	7.24561	5.2194	10.0326
13	0.5	3.76422	2.76407	5.14796	4.5464	3.35082	6.34032	5.21134	3.84158	7.03981	5.77455	4.20395	7.97962	6.309	4.61061	8.84707	6.83094	4.84133	9.30031	7.18229	5.25286	9.93909	7.64192	5.52823	10.5516	7.94973	5.75815	11.2612	8.37152	6.05618	11.5006
13	0.6	4.32539	3.17906	5.9054	5.21156	3.87068	7.31148	6.0059	4.42166	8.18737	6.62956	4.84507	9.11017	7.25319	5.31196	10.1648	7.84993	5.60182	10.7405	8.2928	6.06162	11.3831	8.77702	6.36259	12.1359	9.17574	6.60344	12.9724	9.62333	6.99244	13.239
13	0.7	5.03946	3.72317	6.85349	6.08868	4.52193	8.46131	6.9706	5.11449	9.58701	7.71549	5.6158	10.5914	8.42156	6.17192	11.8456	9.16807	6.47052	12.3606	9.63397	7.0567	13.1537	10.1914	7.41741	14.108	10.6459	7.71945	15.0182	11.1879	8.11975	15.3932
13	0.8	6.0203	4.42374	8.1852	7.25904	5.37314	10.1317	8.34187	6.15298	11.476	9.19924	6.69113	12.6946	10.0259	7.3449	14.0962	10.943	7.80464	14.7077	11.4451	8.39671	15.9579	12.1134	8.8222	16.889	12.7392	9.1807	18.0451	13.3268	9.70935	18.5037
13	0.9	7.7184	5.6744	10.5851	9.27365	6.86849	13.0202	10.6226	7.77147	14.6091	11.7107	8.50094	16.1301	12.8772	9.48328	17.892	13.98	9.80386	18.9126	14.6781	10.7881	20.3779	15.4965	11.228	21.7169	16.3028	11.5935	22.9885	16.994	12.2158	23.4123
13	0.95	9.36446	6.86542	13.0466	11.325	8.42649	16.0282	12.9981	9.59902	17.8981	14.3102	10.4897	19.8011	15.7603	11.2926	22.117	17.0866	12.0503	23.1397	18.024	13.0407	25.1592	18.9816	13.6504	26.5887	19.8684	14.2533	28.4609	20.7827	14.967	28.8135
14	0.1	1.86228	1.37234	2.59568	2.31456	1.69711	3.15042	2.65081	1.9402	3.61184	2.92624	2.11696	4.05195	3.20617	2.322	4.3453	3.45287	2.54135	4.74622	3.66651	2.65322	5.11175	3.8687	2.78276	5.57975	4.1354	2.90783	5.70645	4.23718	3.09841	6.01818
14	0.2	2.3874	1.73538	3.33483	2.95676	2.16051	4.0358	3.36348	2.46503	4.65587	3.74363	2.71242	5.1504	4.08294	2.97059	5.55523	4.39749	3.26255	6.11955	4.67777	3.41924	6.47241	4.93909	3.56427	7.00328	5.24959	3.70815	7.24386	5.43747	3.9148	7.60696
14	0.3	2.85647	2.08101	4.01609	3.5286	2.58535	4.83518	4.02141	2.93318	5.59322	4.47572	3.22233	6.13034	4.88212	3.57209	6.62736	5.26205	3.89408	7.3127	5.58303	4.07486	7.69218	5.91751	4.26577	8.34489	6.24745	4.44243	8.60307	6.45814	4.69514	9.1791
14	0.4	3.31823	2.43316	4.64431	4.1119	2.98442	5.66693	4.6739	3.44005	6.48936	5.20154	3.74599	7.13738	5.68023	4.14209	7.66999	6.10282	4.54097	8.4909	6.49629	4.74327	8.97789	6.87601	4.8929	9.76978	7.25336	5.15436	10.0254	7.54585	5.50906	10.545
14	0.5	3.82327	2.78205	5.34216	4.73885	3.46386	6.52241	5.38168	3.97993	7.48042	5.98387	4.35284	8.19704	6.54878	4.75268	8.80938	7.01956	5.28829	9.66962	7.48	5.43658	10.3369	7.92209	5.64193	11.2379	8.38404	5.91133	11.5679	8.67043	6.32836	12.1561
14	0.6	4.40437	3.24355	6.13811	5.45865	3.96418	7.50972	6.20163	4.56794	8.58206	6.88581	5.00201	9.49403	7.53949	5.46302	10.2078	8.11038	6.02448	11.152	8.59776	6.24897	11.8557	9.13287	6.56574	12.8955	9.62842	6.80347	13.3852	9.98364	7.2086	14.0591
14	0.7	5.10931	3.76559	7.07876	6.34204	4.58743	8.75572	7.19983	5.29268	9.94929	7.98756	5.75748	11.0924	8.74002	6.38341	11.871	9.42516	7.02994	12.9149	10.0267	7.25784	13.7561	10.6095	7.61108	15.071	11.2055	7.91739	15.5146	11.5932	8.47874	16.3952
14	0.8	6.09631	4.48719	8.54553	7.57447	5.47007	10.3609	8.61275	6.30337	11.8064	9.53417	6.93137	13.2563	10.4617	7.61115	14.1569	11.2169	8.34289	15.5377	11.9435	8.71354	16.4705	12.6493	9.12114	18.134	13.3951	9.51902	18.4305	13.856	10.1012	19.4859
14	0.9	7.79543	5.74668	10.8701	9.68728	6.9984	13.3169	10.9437	8.10345	15.0763	12.1508	8.80226	17.0181	13.3165	9.66236	18.0863	14.3443	10.5969	19.9602	15.2055	10.9888	21.0715	16.1372	11.5193	22.8811	17.1641	12.2412	23.718	17.7213	12.8508	24.8702
14	0.95	9.53767	6.95833	13.4955	11.825	8.54492	16.3634	13.4119	9.76221	18.5744	14.8374	10.783	20.7007	16.2495	11.8216	22.2424	17.4385	12.7975	24.2118	18.6695	13.4562	25.6173	19.735	13.9836	27.8515	21.0387	14.8585	28.9805	21.6549	15.6589	30.5285
15	0.1	1.92371	1.38133	2.68283	2.35344	1.73399	3.35645	2.72087	1.95047	3.7731	2.99676	2.18065	4.16368	3.29162	2.37619	4.54044	3.56568	2.58547	4.94321	3.80653	2.76409	5.37375	4.06607	2.91023	5.67309	4.2719	3.01486	5.93027	4.46481	3.12209	6.05108
15	0.2	2.46287	1.7757	3.43691	3.00232	2.20192	4.2607	3.48	2.47977	4.82785	3.81291	2.78913	5.30449	4.21064	3.05185	5.82848	4.53915	3.27222	6.25117	4.84296	3.56385	6.88564	5.19995	3.73578	7.20467	5.4651	3.84413	7.58531	5.70553	3.98637	7.78551
15	0.3	2.93276	2.15777	4.12178	3.57094	2.62754	5.0797	4.14921	2.98748	5.78844	4.54591	3.31627	6.34815	5.01589	3.65926	6.93316	5.42016	3.92935	7.52761	5.799	4.23716	8.25258	6.19458	4.44719	8.56867	6.53347	4.54585	9.02285	6.78259	4.77098	9.29234
15	0.4	3.40236	2.50115	4.76397	4.14632	3.05157	5.89516	4.81645	3.49283	6.74526	5.2861	3.86127	7.39482	5.84414	4.23437	8.08613	6.29691	4.55278	8.71177	6.73664	4.90773	9.60791	7.21912	5.17324	10.0512	7.60226	5.32953	10.4117	7.90239	5.53484	10.7839
15	0.5	3.91458	2.87684	5.49413	4.79608	3.52518	6.77383	5.54589	4.02691	7.73153	6.0961	4.43997	8.54369	6.72215	4.86517	9.26491	7.25582	5.27124	10.046	7.75186	5.60756	11.0871	8.31334	5.94669	11.5549	8.72191	6.14384	11.9614	9.11209	6.39791	12.4026
15	0.6	4.50632	3.31946	6.23487	5.4944	4.01298	7.83459	6.38709	4.63979	8.86528	7.01477	5.11434	9.83443	7.73697	5.60073	10.6543	8.37422	6.07039	11.6479	8.91953	6.45645	12.7022	9.56093	6.87728	13.382	10.058	7.04377	13.835	10.4389	7.35839	14.2085
15	0.7	5.23963	3.84124	7.31367	6.38469	4.6928	9.06014	7.42658	5.34042	10.3719	8.17006	5.93566	11.4236	9.0276	6.55919	12.3837	9.7287	7.04353	13.5988	10.4086	7.59818	14.7301	11.0736	7.95782	15.4174	11.6681	8.25964	16.0754	12.1559	8.50244	16.6115
15	0.8	6.2582	4.59534	8.72845	7.61908	5.61651	10.7572	8.8485	6.39874	12.2823	9.73958	7.08411	13.6308	10.7451	7.77127	14.7453	11.6102	8.40262	16.0995	12.4117	8.97301	17.7096	13.2139	9.45413	18.3743	13.9163	9.75857	19.0846	14.5124	10.1105	19.7699
15	0.9	8.01819	5.80668	11.1855	9.77842	7.19111	13.7109	11.2849	8.07805	15.6402	12.4579	9.10492	17.3993	13.7387	9.98753	18.9301	14.8381	10.6715	20.5543	15.7753	11.4932	22.3482	16.8254	12.0392	23.5719	17.7356	12.5731	24.7023	18.5437	12.9222	25.3271
15	0.95	9.7879	7.03693	13.6937	11.976	8.71543	16.5839	13.7494	9.82383	19.4506	15.159	11.0005	21.1389	16.8464	12.0003	23.2487	18.1856	12.919	25.3389	19.3284	14.1148	27.2594	20.5576	14.8035	28.8705	21.5959	15.3738	30.1696	22.6412	15.788	30.8283
16	0.1	1.96057	1.45014	2.69863	2.43764	1.72851	3.29246	2.7959	2.06254	3.83972	3.1181	2.21834	4.36541	3.44615	2.50774	4.74218	3.67432	2.65719	5.08821	3.90128	2.8497	5.57347	4.18747	2.99405	5.78923	4.40976	3.08582	6.13081	4.65014	3.34341	6.52754
16	0.2	2.49886	1.8433	3.42474	3.10259	2.24564	4.21127	3.55937	2.60677	4.91092	3.98702	2.86299	5.53413	4.38958	3.19661	6.03299	4.70201	3.36417	6.4743	4.99617	3.63167	7.09903	5.33902	3.81522	7.27869	5.61742	3.95585	7.80238	5.96133	4.30172	8.39789
16	0.3	2.97399	2.20354	4.05159	3.70604	2.64632	4.99763	4.26072	3.12552	5.83475	4.77598	3.3878	6.63696	5.21431	3.81412	7.26116	5.62053	4.00844	7.74535	5.96758	4.3361	8.55798	6.36795	4.54564	8.73353	6.70096	4.74662	9.35634	7.11624	5.11794	10.0731
16	0.4	3.4631	2.57531	4.70779	4.30268	3.10153	5.85529	4.95398	3.64947	6.78149	5.52668	3.95639	7.65088	6.0781	4.43062	8.39055	6.54746	4.69423	8.99939	6.94287	5.0242	9.84887	7.42832	5.26932	10.1966	7.80293	5.53947	10.817	8.24847	5.94325	11.6902
16	0.5	3.97644	2.98081	5.45259	4.95195	3.56966	6.67482	5.68515	4.20257	7.80317	6.3851	4.52857	8.87226	6.99704	5.09946	9.61801	7.52505	5.37725	10.3766	8.03265	5.77676	11.3255	8.55673	6.15113	11.7218	8.96711	6.37692	12.4966	9.50085	6.889	13.6021
16	0.6	4.57542	3.43438	6.27405	5.70862	4.09583	7.79077	6.55156	4.84461	9.06788	7.33939	5.21341	10.1574	8.04619	5.89801	11.0311	8.64982	6.19308	11.9364	9.24364	6.71345	13.0799	9.79692	7.04476	13.5025	10.326	7.34537	14.3801	10.9648	7.93948	15.5806
16	0.7	5.32126	4.00228	7.26019	6.66444	4.8055	9.03214	7.64147	5.60989	10.5877	8.53354	6.11192	11.9352	9.35311	6.81305	12.9032	10.0506	7.25389	13.7441	10.7417	7.76784	15.1124	11.4161	8.19372	15.7098	12.0413	8.55091	16.6701	12.6765	9.19508	18.2167
16	0.8	6.3595	4.72309	8.68902	7.90945	5.71065	10.7561	9.12779	6.70884	12.5713	10.1613	7.30835	14.143	11.1998	8.02844	15.4347	12.034	8.56066	16.533	12.8193	9.24916	18.0717	13.6074	9.72875	18.8269	14.3603	10.1282	20.0237	15.1485	10.9534	21.7982
16	0.9	8.09381	6.00065	11.2249	10.1162	7.24195	13.7375	11.6997	8.50187	15.8939	12.9879	9.32228	17.9976	14.3258	10.321	19.7925	15.4051	10.9196	21.1201	16.3188	11.6054	22.8705	17.4758	12.219	24.0053	18.2676	13.0007	25.5565	19.2881	13.8565	27.4896
16	0.95	9.9486	7.30409	13.7256	12.3238	8.87254	16.8844	14.2293	10.3338	19.6885	15.7498	11.3457	21.8331	17.5679	12.6179	24.4301	18.8239	13.3571	26.115	19.9371	14.2136	28.6792	21.34	15.0066	29.4423	22.445	15.8955	31.5272	23.623	17.1244	33.6006
17	0.1	1.98053	1.46595	2.66356	2.45523	1.83759	3.42821	2.8795	2.04003	3.93204	3.19878	2.3622	4.45993	3.53154	2.49081	4.90986	3.78825	2.71441	5.3007	4.06548	2.92934	5.75901	4.32994	3.11453	6.05473	4.60222	3.26351	6.36132	4.84101	3.37948	6.80733
17	0.2	2.52418	1.88167	3.39425	3.14297	2.32118	4.40163	3.67153	2.60381	4.99247	4.09663	2.99026	5.69341	4.52281	3.18237	6.19675	4.84779	3.47986	6.75151	5.19829	3.77562	7.37903	5.53902	3.99915	7.71865	5.88104	4.17359	8.07618	6.17899	4.30839	8.58292
17	0.3	3.00621	2.24052	4.05389	3.7516	2.78595	5.24407	4.38377	3.12229	5.97922	4.88811	3.58188	6.8413	5.36374	3.80508	7.37225	5.77008	4.17024	8.11614	6.20746	4.52809	8.82449	6.60013	4.78747	9.21548	7.00808	5.00809	9.68001	7.36532	5.16346	10.1644
17	0.4	3.51083	2.60781	4.70482	4.36328	3.25523	6.08253	5.10163	3.62008	6.91594	5.65553	4.18474	7.95923	6.24368	4.45127	8.62149	6.71712	4.8659	9.39362	7.22499	5.23426	10.28	7.6789	5.56201	10.7322	8.14749	5.78414	11.3181	8.57148	6.03135	11.884
17	0.5	4.04125	3.00185	5.41101	5.02878	3.73222	7.00549	5.87793	4.20644	7.98295	6.52554	4.79673	9.14227	7.20026	5.15346	9.94189	7.731	5.581	10.7991	8.30245	5.97333	11.8172	8.83139	6.38285	12.2846	9.35503	6.66512	13.041	9.90705	6.96262	13.7197
17	0.6	4.65941	3.47706	6.24776	5.77541	4.32239	8.04337	6.75434	4.81231	9.13704	7.50879	5.5651	10.5355	8.28751	5.89177	11.5037	8.89689	6.43704	12.4003	9.54488	6.9089	13.5374	10.1713	7.34514	14.1597	10.8189	7.62894	14.987	11.3714	8.04491	15.6241
17	0.7	5.43146	4.03498	7.25713	6.70869	5.00711	9.4821	7.85101	5.66207	10.5315	8.72935	6.4389	12.2481	9.63518	6.82501	13.4482	10.3324	7.50478	14.3631	11.1086	8.07965	15.7323	11.8349	8.5207	16.3697	12.573	8.88501	17.4329	13.1516	9.23673	18.1992
17	0.8	6.46427	4.79675	8.69081	8.04158	6.02564	11.2096	9.33221	6.73302	12.6313	10.4127	7.67025	14.7126	11.4536	8.17292	16.0342	12.3325	8.96245	17.299	13.3432	9.66644	18.9654	14.1171	10.146	19.7226	15.0019	10.7241	20.7001	15.7574	11.0399	21.5387
17	0.9	8.24793	6.07366	11.1853	10.2411	7.6594	14.328	11.9256	8.58871	16.1058	13.2904	9.74705	18.5905	14.6342	10.3269	20.5381	15.7471	11.2363	21.9777	16.9543	12.316	23.9862	18.0437	13.0524	25.2401	19.0966	13.5511	26.5006	20.1263	13.9429	27.8433
17	0.95	10.0771	7.39102	13.6776	12.5626	9.32405	17.5542	14.554	10.4907	20.0124	16.2026	11.9348	22.6328	17.9295	12.4166	25.0685	19.2325	13.6222	26.7023	20.8114	14.7969	29.3493	21.9686	15.8793	30.5093	23.3639	16.6666	32.5053	24.5903	17.1051	34.4546
18	0.1	2.03887	1.49983	2.81665	2.49988	1.79754	3.46717	2.93881	2.17635	4.10956	3.32	2.33006	4.54523	3.62424	2.56843	5.01638	3.96932	2.86565	5.42504	4.16451	3.01748	5.97585	4.49575	3.22258	6.41215	4.68539	3.42272	6.66606	4.95707	3.54508	6.92166
18	0.2	2.60045	1.93162	3.59677	3.19864	2.29343	4.48201	3.74973	2.79105	5.21326	4.22996	2.99224	5.74718	4.6376	3.30293	6.36444	5.06614	3.68885	6.94181	5.33482	3.86015	7.57145	5.74035	4.12603	8.20737	6.00044	4.38027	8.56925	6.32604	4.56861	8.76418
18	0.3	3.10506	2.2951	4.28676	3.80389	2.75547	5.34388	4.47196	3.31921	6.24725	5.05137	3.56953	6.93927	5.52827	3.91846	7.56879	6.05441	4.36134	8.24009	6.35806	4.63323	9.03854	6.84697	4.92774	9.86181	7.16161	5.25202	10.3033	7.55246	5.45741	10.3824
18	0.4	3.61789	2.66884	4.98473	4.43253	3.19086	6.20512	5.20741	3.85428	7.25428	5.88371	4.16678	8.08104	6.44251	4.61893	8.83285	7.02113	5.08277	9.57731	7.37691	5.43902	10.6243	7.93741	5.75184	11.4115	8.35727	6.17564	11.9971	8.79323	6.33142	12.1032
18	0.5	4.15697	3.08584	5.74257	5.11187	3.6953	7.23383	5.98188	4.4345	8.30881	6.77826	4.79246	9.26299	7.39182	5.34005	10.1503	8.0772	5.856	11.04	8.50556	6.25205	12.2473	9.1544	6.54147	13.0725	9.61851	7.01068	13.8299	10.1064	7.31144	14.0129
18	0.6	4.78879	3.52109	6.62072	5.84895	4.18622	8.36253	6.85792	5.08699	9.56195	7.81079	5.51322	10.656	8.50959	6.10855	11.6934	9.32637	6.76211	12.777	9.84629	7.14994	14.1286	10.5237	7.53593	15.101	11.0545	8.12033	15.8904	11.6553	8.39619	16.0481
18	0.7	5.5705	4.09373	7.70041	6.82007	4.89344	9.66547	7.98406	5.92362	11.1425	9.04808	6.37088	12.4298	9.90379	7.07437	13.5363	10.8415	7.7903	14.8104	11.418	8.30633	16.3332	12.2404	8.73467	17.3841	12.9131	9.4086	18.4725	13.5409	9.78569	18.7224
18	0.8	6.62843	4.9188	9.193	8.13099	5.82181	11.5219	9.51709	7.03066	13.3199	10.7972	7.61572	14.5082	11.8126	8.40509	16.2308	12.8994	9.33417	17.7042	13.6307	9.86444	19.5537	14.6264	10.523	20.8523	15.372	11.2455	21.9381	16.1053	11.5531	22.3543
18	0.9	8.46337	6.23916	11.6652	10.369	7.44451	14.663	12.1901	8.94837	16.9025	13.753	9.72361	18.5645	15.0881	10.6502	20.8359	16.5091	11.9217	22.6737	17.369	12.5357	24.8731	18.6343	13.3595	26.9842	19.5947	14.3202	28.1453	20.564	14.7577	28.7512
18	0.95	10.3363	7.64403	14.2866	12.6637	9.16392	18.083	14.919	11.0455	20.6959	16.8564	11.9314	23.0433	18.4724	13.057	25.3737	20.154	14.5005	27.8532	21.2605	15.4398	30.808	22.8581	16.2248	32.9302	24.0756	17.2799	33.9301	25.0541	17.8979	35.4656
19	0.1	2.06018	1.54449	2.85459	2.57459	1.89434	3.60906	2.98903	2.19327	4.20968	3.36463	2.3865	4.57426	3.74676	2.72172	5.11575	4.05098	2.98056	5.64123	4.34603	3.11654	6.04594	4.59589	3.23619	6.37788	4.81686	3.45546	6.83647	5.12972	3.65132	7.24629
19	0.2	2.63314	1.96517	3.60343	3.28908	2.42975	4.55814	3.81942	2.79464	5.41796	4.30259	3.03672	5.76003	4.78382	3.49382	6.57247	5.16857	3.80099	7.27387	5.57155	3.96233	7.68057	5.87134	4.14014	8.09114	6.15027	4.45287	8.66937	6.53686	4.63121	9.1668
19	0.3	3.14455	2.33725	4.30058	3.93446	2.88711	5.45402	4.56674	3.30307	6.40281	5.1184	3.62076	6.88026	5.69435	4.17308	7.81476	6.16824	4.53974	8.61344	6.63452	4.70781	9.11395	6.99577	4.96071	9.61526	7.35292	5.24563	10.3253	7.79232	5.52297	10.9908
19	0.4	3.6431	2.73951	4.97389	4.57433	3.35361	6.34346	5.30167	3.84402	7.41955	5.93636	4.20748	7.98765	6.62946	4.83946	9.03668	7.18625	5.27309	9.95477	7.72261	5.46615	10.6082	8.13	5.81323	11.1383	8.56434	6.11857	12.0179	9.05696	6.52291	12.7658
19	0.5	4.20015	3.1137	5.75318	5.26614	3.87289	7.28123	6.09363	4.44623	8.57198	6.85069	4.8058	9.12632	7.63549	5.63579	10.4676	8.25544	6.12154	11.4505	8.89629	6.34332	12.1406	9.40543	6.66823	12.8638	9.8427	7.01565	13.903	10.4279	7.42101	14.7305
19	0.6	4.83045	3.59565	6.61226	6.03736	4.45037	8.36259	7.02054	5.12408	9.94719	7.87906	5.54914	10.5494	8.80179	6.40707	11.9335	9.48975	6.9769	13.3176	10.227	7.28153	14.1032	10.7715	7.68392	14.771	11.345	8.10129	16.0001	11.9666	8.56467	17.1233
19	0.7	5.62627	4.17437	7.64841	7.02779	5.16865	9.71857	8.16513	5.90542	11.597	9.1669	6.47547	12.2902	10.2513	7.5375	14.0143	11.0428	8.13156	15.5043	11.909	8.41344	16.3715	12.552	8.95917	17.1766	13.1678	9.40463	18.5893	13.9328	10.0031	19.799
19	0.8	6.70204	5.01084	9.19329	8.40519	6.22902	11.6498	9.73565	7.02049	13.7559	10.9472	7.75495	14.5945	12.2508	8.94497	16.7014	13.1887	9.71474	18.4518	14.204	10.0728	19.5065	14.9913	10.6546	20.6327	15.7206	11.2106	22.2223	16.6552	11.9955	23.4861
19	0.9	8.53296	6.40783	11.8381	10.7472	7.97239	14.7656	12.4413	9.04125	17.5375	13.9497	9.8571	18.7065	15.6148	11.4519	21.3737	16.8238	12.393	23.5123	18.1021	12.7716	24.6189	19.1458	13.6587	26.16	20.1265	14.1091	28.3316	21.2533	15.1762	30.2543
19	0.95	10.4759	7.76696	14.3948	13.1336	9.76727	18.2812	15.2109	11.0403	21.4036	17.0443	12.102	22.879	19.1652	13.8163	26.1462	20.6242	15.0627	28.9398	22.1514	15.6236	30.0548	23.4215	16.3915	32.4585	24.6935	17.2375	35.0083	26.0108	18.5982	37.0419
20	0.1	2.11139	1.54972	2.96817	2.61137	1.86944	3.59569	3.06634	2.23491	4.24466	3.47075	2.51232	4.72819	3.79216	2.72992	5.31604	4.1003	2.88442	5.82906	4.48717	3.14503	6.13985	4.75364	3.40705	6.65582	5.05379	3.56427	7.08562	5.32549	3.74986	7.31298
20	0.2	2.68847	2.00379	3.7789	3.3471	2.38019	4.63091	3.9157	2.86263	5.33876	4.43944	3.19952	5.95243	4.85815	3.49117	6.76571	5.2374	3.74158	7.45083	5.71102	4.00822	7.86187	6.06245	4.40456	8.45617	6.44672	4.56525	9.04789	6.80444	4.80388	9.29458
20	0.3	3.20256	2.37415	4.54158	3.98607	2.86906	5.44418	4.66078	3.42444	6.32159	5.29603	3.8053	7.13716	5.78411	4.17186	8.09056	6.24431	4.42712	8.79122	6.82105	4.80508	9.34099	7.25276	5.25892	10.1039	7.66337	5.48909	10.7462	8.12488	5.70829	11.107
20	0.4	3.71726	2.74727	5.24224	4.61686	3.33669	6.33225	5.38248	3.97734	7.39753	6.14904	4.43832	8.31096	6.73497	4.89942	9.35956	7.25578	5.16249	10.209	7.93182	5.57069	10.9851	8.43594	6.09909	11.7922	8.89934	6.37069	12.5602	9.41348	6.60346	12.9261
20	0.5	4.293	3.17912	6.04637	5.32615	3.83785	7.28171	6.22201	4.53685	8.48714	7.0792	5.10001	9.5786	7.75007	5.59878	10.7766	8.33453	5.95647	11.764	9.12731	6.47359	12.5839	9.70745	7.01467	13.5105	10.271	7.39648	14.5641	10.8685	7.5922	14.9619
20	0.6	4.93606	3.66346	6.94042	6.11904	4.45363	8.40626	7.17733	5.27147	9.80203	8.14274	5.91982	11.1591	8.91614	6.4601	12.4828	9.63148	6.84679	13.5219	10.4953	7.41858	14.5545	11.1901	8.08987	15.571	11.8514	8.54825	16.8115	12.4595	8.76643	17.1404
20	0.7	5.73791	4.26528	8.10986	7.13284	5.17794	9.79472	8.33183	6.11783	11.4279	9.48742	6.86144	12.8295	10.3975	7.49144	14.4926	11.1808	7.9535	15.7591	12.1992	8.55362	16.9142	12.9767	9.34986	18.1161	13.7395	9.98769	19.5742	14.5761	10.2547	19.9986
20	0.8	6.84769	5.07707	9.61542	8.51791	6.14237	11.7127	9.93982	7.30179	13.6625	11.3172	8.08762	15.3594	12.3998	8.91455	17.2015	13.3259	9.47285	18.8234	14.5271	10.2485	20.2641	15.4687	11.136	21.6826	16.4356	11.9745	23.223	17.3616	12.131	23.9319
20	0.9	8.75797	6.40826	12.2864	10.8947	7.92955	15.1057	12.7118	9.31007	17.3881	14.4137	10.3748	19.7067	15.8036	11.3717	22.3424	17.008	12.1228	24.0031	18.5461	13.0375	25.8807	19.8048	14.149	27.2235	21.0295	15.0428	29.9153	22.2449	15.6761	30.6963
20	0.95	10.6697	7.83733	15.217	13.2907	9.6156	18.4427	15.5317	11.4701	21.9763	17.6344	12.7033	24.2625	19.2988	13.9262	27.4338	20.9893	14.8526	29.3956	22.785	16.0274	31.7597	24.1441	17.2931	33.7472	25.7584	18.1686	36.1466	27.0648	19.0353	37.3406
21	0.1	2.1278	1.53282	2.99729	2.66742	1.95351	3.59442	3.1457	2.30816	4.33915	3.5334	2.50873	4.8507	3.88134	2.83214	5.3687	4.30792	3.13325	5.91598	4.62135	3.34686	6.50548	4.90087	3.44469	6.58788	5.18965	3.59877	7.131	5.43695	3.85257	7.72841
21	0.2	2.71019	1.95243	3.86187	3.40194	2.49939	4.58392	4.00432	2.95294	5.54248	4.5268	3.19675	6.20261	4.97235	3.64032	6.86082	5.48726	3.97012	7.57041	5.92011	4.24874	8.23877	6.24716	4.41952	8.49941	6.64131	4.55806	9.13316	6.94649	4.91106	9.83828
21	0.3	3.23438	2.33383	4.59759	4.06208	2.97315	5.48062	4.79864	3.51496	6.64746	5.40571	3.79938	7.28863	5.94254	4.33059	8.1358	6.54087	4.68734	8.94029	7.0725	5.10426	9.82106	7.43082	5.29411	10.0745	7.92219	5.44075	10.9608	8.27868	5.86057	11.7959
21	0.4	3.75851	2.70564	5.36012	4.71777	3.43604	6.39894	5.56679	4.08053	7.69991	6.26968	4.39291	8.54377	6.90376	5.07455	9.44183	7.60817	5.46194	10.3895	8.22114	5.94307	11.3918	8.67468	6.13652	11.7551	9.19552	6.29273	12.6694	9.64189	6.84266	13.7565
21	0.5	4.32588	3.12077	6.09542	5.43197	3.95332	7.32432	6.40626	4.68852	8.85447	7.22066	5.03096	9.78613	7.94684	5.85674	10.9666	8.75377	6.26091	12.031	9.45367	6.82823	13.0991	9.95017	7.08698	13.4463	10.604	7.26	14.5328	11.0792	7.87955	15.8196
21	0.6	4.9878	3.57418	7.01518	6.26502	4.59695	8.47344	7.38206	5.37846	10.3099	8.30607	5.82677	11.2906	9.14278	6.66915	12.5316	10.1227	7.23489	13.8265	10.9002	7.82415	15.186	11.4718	8.19781	15.5339	12.2029	8.32922	16.9196	12.7735	9.09245	18.0704
21	0.7	5.80175	4.18772	8.144	7.30702	5.34754	9.85627	8.57335	6.25584	12.0045	9.68134	6.8124	13.1375	10.6282	7.79339	14.6216	11.7578	8.42869	16.1677	12.6442	9.19946	17.6622	13.3551	9.52315	17.9883	14.2511	9.6375	19.5388	14.8615	10.5434	21.1739
21	0.8	6.91838	4.97454	9.80429	8.73502	6.41853	11.725	10.2111	7.47726	14.2564	11.5438	8.03179	15.608	12.6876	9.35318	17.4853	13.9485	10.0803	19.2293	15.1243	11.0406	21.081	15.8851	11.3012	21.3952	16.9835	11.6819	23.3136	17.7511	12.6215	25.176
21	0.9	8.82844	6.30915	12.4169	11.1391	8.11409	15.0853	13.0173	9.59236	17.9379	14.7129	10.1622	19.9327	16.154	11.8529	22.3282	17.8691	12.9734	24.3761	19.3147	14.032	26.7707	20.3961	14.3809	27.4794	21.6619	14.8722	29.845	22.4897	16.1137	31.9591
21	0.95	10.8074	7.80464	15.1358	13.5413	9.78731	18.6357	15.9564	11.6993	22.2999	17.8663	12.5878	24.395	19.7794	14.1956	27.2358	21.7579	15.7189	30.3275	23.6639	16.9295	33.039	24.9471	17.3971	33.8102	26.436	18.354	36.6611	27.6126	19.7016	39.6048
22	0.1	2.15362	1.59954	2.95533	2.71397	1.95549	3.7514	3.19215	2.30338	4.38973	3.56951	2.5321	4.9825	4.02307	2.90951	5.65461	4.31641	3.12944	5.82438	4.73265	3.36377	6.54912	4.99382	3.55544	6.93209	5.35116	3.82289	7.51277	5.56499	4.08104	7.88305
22	0.2	2.75744	2.00977	3.79668	3.45662	2.52159	4.71282	4.09129	2.94374	5.60904	4.56637	3.23095	6.38771	5.15781	3.66228	7.23562	5.5295	3.98042	7.49854	6.05097	4.28982	8.36376	6.38751	4.62979	8.79933	6.79979	4.88812	9.51947	7.10073	5.2052	9.98357
22	0.3	3.28539	2.39488	4.52789	4.12736	3.02794	5.62539	4.87621	3.52261	6.73349	5.44849	3.8512	7.65318	6.15377	4.3579	8.51659	6.56837	4.74627	8.93364	7.21457	5.12646	9.89484	7.62815	5.50092	10.476	8.11588	5.81772	11.4371	8.48025	6.1945	12.0881
22	0.4	3.81877	2.7667	5.26086	4.80066	3.4895	6.61275	5.65981	4.10217	7.80077	6.36291	4.46902	8.93218	7.15666	5.04361	9.86716	7.61828	5.49441	10.3685	8.38994	5.93529	11.5158	8.84532	6.37649	12.0683	9.46161	6.73677	13.3173	9.82359	7.20542	13.9008
22	0.5	4.4002	3.20655	6.02076	5.51276	3.9956	7.55341	6.52173	4.70014	9.03048	7.30158	5.172	10.271	8.25279	5.85831	11.4365	8.83146	6.40191	11.8286	9.6764	6.85282	13.2731	10.2243	7.3471	13.9183	10.8944	7.75949	15.1801	11.3093	8.30767	16.0591
22	0.6	5.06844	3.71996	6.93956	6.34409	4.63948	8.74574	7.5157	5.40818	10.4702	8.40773	5.94742	11.8129	9.50225	6.78606	13.128	10.1481	7.34706	13.7616	11.1387	7.84067	15.2613	11.759	8.40225	16.0144	12.5162	8.95446	17.6657	13.0411	9.59666	18.3142
22	0.7	5.89557	4.26268	8.02464	7.38406	5.42581	10.2341	8.75788	6.30775	12.2002	9.77044	6.97988	13.63	11.0648	7.87082	15.2912	11.7991	8.53451	15.8725	12.9527	9.06733	17.8679	13.6313	9.76312	18.6309	14.5391	10.3486	20.4153	15.1537	11.1366	21.265
22	0.8	7.04289	5.15764	9.62973	8.85249	6.42552	12.2442	10.4092	7.48956	14.6284	11.6515	8.38167	16.3828	13.144	9.33741	18.1584	14.1079	10.1657	18.9942	15.4553	10.8183	21.2915	16.2419	11.7723	22.2305	17.3539	12.37	24.6744	18.09	13.3527	25.3325
22	0.9	8.9994	6.50614	12.3698	11.2959	8.21562	15.5602	13.3487	9.59219	18.7927	14.9412	10.5714	21.0108	16.7579	12.0281	23.0676	17.9413	13.0558	24.5005	19.6526	13.7999	26.9068	20.8415	14.892	28.5675	22.183	15.8351	30.7848	23.0807	16.9562	32.1682
22	0.95	10.9635	7.98603	15.2916	13.7916	9.97456	18.9081	16.3474	11.7707	22.8368	18.1941	13.064	25.7542	20.5257	14.5543	28.6063	22.0765	15.8455	29.9381	24.1059	16.8901	33.0029	25.4257	18.0944	35.374	27.079	19.3131	38.504	28.1907	20.6024	39.9386
23	0.1	2.18794	1.59266	3.13134	2.76885	1.97983	3.77965	3.2519	2.37566	4.40856	3.65309	2.64121	5.11692	4.11249	2.93649	5.80181	4.4762	3.22837	6.37628	4.79274	3.50589	6.6478	5.12754	3.64401	7.1304	5.50496	3.88732	7.96578	5.79045	4.17019	8.36433
23	0.2	2.7932	2.02467	3.97066	3.52985	2.51575	4.82463	4.14886	3.03683	5.57136	4.67777	3.3891	6.62069	5.23835	3.73943	7.33642	5.69999	4.15253	8.10334	6.1255	4.50349	8.4442	6.53806	4.71009	9.07226	6.98608	4.9958	10.0708	7.39808	5.30503	10.6621
23	0.3	3.32784	2.41557	4.67987	4.20833	3.00695	5.75532	4.95243	3.65284	6.59175	5.58056	4.01847	7.87391	6.26535	4.46349	8.67546	6.77738	4.9232	9.61641	7.30588	5.43405	10.0581	7.79969	5.6598	10.8042	8.31429	5.93006	12.0449	8.84222	6.34875	12.6199
23	0.4	3.8743	2.79037	5.44753	4.8915	3.52526	6.753	5.74909	4.22193	7.74156	6.48462	4.68458	9.03572	7.29061	5.2001	10.1643	7.88226	5.73883	11.1178	8.51536	6.22058	11.7766	9.05538	6.64574	12.5069	9.7255	6.8645	13.7473	10.299	7.43529	14.7503
23	0.5	4.46286	3.23396	6.28391	5.62656	4.08941	7.73819	6.64308	4.82052	8.92736	7.47209	5.37613	10.4673	8.40267	5.97984	11.7661	9.07571	6.65926	12.767	9.79167	7.18364	13.5585	10.4234	7.63566	14.4081	11.1797	7.87432	15.8144	11.863	8.58636	16.9291
23	0.6	5.13702	3.76503	7.21337	6.48088	4.72506	8.95876	7.65025	5.56712	10.3517	8.60067	6.15141	12.0304	9.66959	6.90085	13.5227	10.475	7.65466	14.7322	11.2686	8.24327	15.6847	12.0208	8.82852	16.5191	12.8842	9.02463	18.3836	13.6821	9.85987	19.6171
23	0.7	5.96442	4.34199	8.40725	7.53598	5.4797	10.4469	8.88563	6.48315	11.9696	9.98513	7.14289	14.0807	11.2452	8.01065	15.8949	12.1901	8.841	16.9309	13.0986	9.61293	18.1553	13.9571	10.0754	19.3824	14.9521	10.4958	21.3521	15.9383	11.3566	22.8103
23	0.8	7.13088	5.13423	10.0903	8.99441	6.50122	12.3895	10.6076	7.77354	14.2147	11.9157	8.60253	16.7934	13.4193	9.5114	18.9998	14.511	10.62	20.3642	15.5783	11.4231	21.5822	16.6448	11.9972	22.8926	17.8196	12.6797	25.578	18.9568	13.5858	27.2079
23	0.9	9.09034	6.56656	12.7468	11.4335	8.42262	15.8497	13.5649	9.87964	18.1682	15.2359	10.8828	21.6718	17.1279	12.2054	24.0851	18.5171	13.4384	26.0698	19.9291	14.6596	27.6293	21.3018	15.4057	29.5684	22.7965	16.1417	32.6819	24.2285	17.3444	34.7281
23	0.95	11.1968	7.97434	15.6532	13.9749	10.1938	19.6112	16.5342	12.0888	22.2822	18.6208	13.3751	26.5706	20.9689	14.7922	29.6888	22.684	16.321	32.0489	24.2956	17.8265	33.6097	25.9327	18.7399	35.9089	27.9	19.6153	40.1268	29.6298	21.0836	42.5666
24	0.1	2.2389	1.64805	3.06815	2.78401	1.97099	3.79238	3.30981	2.39975	4.53879	3.76688	2.76684	5.31704	4.13539	3.01257	5.8119	4.56932	3.17723	6.42965	4.86045	3.46336	7.13847	5.32062	3.74393	7.68728	5.61997	4.03871	7.81676	5.92505	4.21884	8.29165
24	0.2	2.85635	2.10653	3.9253	3.55998	2.50645	4.8125	4.24205	3.08757	5.78564	4.80032	3.49875	6.72932	5.2658	3.88285	7.37027	5.86161	4.0437	8.13884	6.21677	4.42327	9.1724	6.77385	4.7836	9.90404	7.13734	5.16098	9.99257	7.57105	5.37642	10.5524
24	0.3	3.40137	2.50116	4.66212	4.25744	3.0257	5.73008	5.03232	3.66686	6.9232	5.72192	4.18862	7.99582	6.27753	4.56531	8.78091	7.00028	4.8198	9.84352	7.40067	5.29515	10.8326	8.08122	5.67219	11.7921	8.50819	6.17386	11.969	9.02721	6.44501	12.557
24	0.4	3.95688	2.88382	5.40494	4.93961	3.52338	6.68409	5.85492	4.28772	8.02693	6.63401	4.84827	9.32104	7.32539	5.30459	10.226	8.11253	5.62584	11.3694	8.61044	6.1079	12.5601	9.40746	6.64952	13.6811	9.8828	7.14706	13.8586	10.5184	7.49043	14.572
24	0.5	4.56177	3.34399	6.26288	5.68166	4.02347	7.66766	6.75539	4.95065	9.2552	7.62345	5.57587	10.7818	8.42127	6.14734	11.7498	9.34644	6.52412	13.1884	9.92485	7.05614	14.4195	10.8383	7.67239	15.6251	11.4268	8.25752	15.8979	12.0779	8.65472	16.752
24	0.6	5.27125	3.85559	7.19023	6.53597	4.62127	8.82042	7.76331	5.76892	10.6627	8.80483	6.41392	12.4231	9.70599	7.05764	13.4954	10.7648	7.46185	15.1161	11.395	8.12375	16.812	12.4384	8.82472	18.0155	13.1155	9.52202	18.175	13.9337	9.99735	19.3586
24	0.7	6.10859	4.45258	8.34209	7.62037	5.37661	10.1931	9.02446	6.68877	12.3928	10.2258	7.46755	14.4082	11.2495	8.15911	15.825	12.5265	8.67634	17.5803	13.2475	9.45553	19.424	14.4611	10.3299	20.8336	15.2667	11.1082	21.0988	16.1478	11.5587	22.3659
24	0.8	7.28126	5.2771	9.94955	9.0589	6.43229	12.1557	10.7846	7.94638	14.8345	12.221	8.90535	17.1768	13.422	9.77989	18.7563	14.8877	10.2316	20.9521	15.8441	11.2689	23.1583	17.2567	12.1697	24.9096	18.2654	13.1638	25.5495	19.2725	13.722	26.7527
24	0.9	9.35284	6.81951	12.6626	11.5406	8.21157	15.4414	13.7433	10.1277	18.9208	15.5575	11.3119	22.0482	17.1714	12.5333	24.0898	19.0123	13.1433	26.8786	20.1679	14.3668	29.2388	22.1089	15.4571	31.7627	23.2003	16.7783	32.8606	24.6383	17.7477	34.3434
24	0.95	11.3134	8.3707	15.5393	14.1834	9.94856	19.0084	16.8414	12.3951	23.3428	19.0077	13.7362	26.7849	20.9716	15.2876	29.4797	23.2957	16.0042	33.2774	24.697	17.3429	35.9891	27.0157	19.0426	39.1351	28.4857	20.4136	39.5849	30.0794	21.5232	42.0674
25	0.1	2.22062	1.60352	3.09869	2.83139	2.07171	3.95006	3.36474	2.39231	4.65885	3.83369	2.72744	5.44672	4.26204	3.05997	5.91092	4.65653	3.26776	6.47119	5.05992	3.63452	7.32587	5.37791	3.75623	7.47118	5.75724	4.01659	8.02008	6.04022	4.31023	8.61545
25	0.2	2.84542	2.06062	3.99408	3.59947	2.64268	4.99766	4.29154	3.02401	5.89662	4.88957	3.45531	6.83239	5.45258	3.96828	7.45526	5.95988	4.14721	8.19918	6.46866	4.61653	9.29627	6.86615	4.76236	9.53452	7.34327	5.16055	10.2352	7.70028	5.55538	10.9594
25	0.3	3.40171	2.47742	4.7499	4.29118	3.14061	5.95784	5.13331	3.64266	7.00056	5.83314	4.16484	8.22353	6.50486	4.73566	8.8944	7.11317	4.93951	9.873	7.66815	5.5587	10.8775	8.21074	5.68088	11.3057	8.76592	6.18518	12.1115	9.22226	6.62928	12.9453
25	0.4	3.95847	2.86903	5.49426	5.01382	3.65964	6.96228	5.95311	4.20002	8.13301	6.7729	4.83035	9.5389	7.57403	5.51365	10.3035	8.28477	5.76328	11.4467	8.94624	6.437	12.7902	9.56539	6.58633	13.2265	10.2105	7.19606	14.0633	10.6917	7.67821	15.1914
25	0.5	4.54968	3.30459	6.34947	5.75163	4.20625	7.99575	6.86917	4.85474	9.36289	7.75271	5.56319	10.8659	8.72744	6.33897	11.894	9.52037	6.69385	13.2303	10.3206	7.37199	14.676	10.9922	7.57485	15.3073	11.7407	8.21253	16.3082	12.3156	8.88499	17.4492
25	0.6	5.25069	3.77281	7.3181	6.62547	4.84237	9.16088	7.91883	5.59343	10.8827	8.9385	6.44092	12.6744	10.0361	7.28765	13.6314	10.9689	7.74311	15.2074	11.8945	8.49492	16.9101	12.6843	8.74955	17.6313	13.5545	9.48472	18.8033	14.1834	10.1334	20.2217
25	0.7	6.09783	4.39818	8.45965	7.69102	5.64172	10.7097	9.18872	6.45338	12.6368	10.394	7.45017	14.8206	11.6476	8.4778	15.887	12.7455	8.94943	17.6228	13.7937	9.86946	19.6205	14.6859	10.1015	20.4108	15.7272	11.0199	21.9804	16.4963	11.9274	23.3927
25	0.8	7.27701	5.22888	10.0813	9.20675	6.7212	12.7412	10.9352	7.69909	15.0941	12.4187	8.82795	17.5379	13.933	10.0527	19.1096	15.1806	10.6568	21.0131	16.4981	11.7156	23.4851	17.5838	12.1512	24.4944	18.7249	13.1019	26.0953	19.7235	14.2496	27.8778
25	0.9	9.27564	6.75437	13.0019	11.7794	8.56174	16.5145	14.0186	9.88007	19.1571	15.8751	11.3154	22.4247	17.7257	12.7939	24.324	19.4354	13.4812	26.7323	20.9967	14.8306	30.0357	22.4427	15.6145	31.367	23.9252	16.9862	33.3365	25.1816	17.9725	35.9707
25	0.95	11.3936	8.1726	15.9232	14.4039	10.4644	20.2784	17.1232	12.2546	23.7757	19.4389	13.8603	27.6211	21.727	15.5497	29.774	23.6941	16.3005	32.7837	25.7496	18.1574	36.8805	27.3508	18.9099	38.3788	29.2079	20.4566	41.0606	30.794	22.2869	43.5784
26	0.1	2.26891	1.61738	3.1681	2.88567	2.11394	3.99927	3.43001	2.46868	4.71103	3.91721	2.84079	5.40246	4.29866	3.10271	6.09594	4.75033	3.44074	6.57776	5.11263	3.6595	7.42871	5.50573	3.8814	7.72496	5.91927	4.17308	8.42449	6.18952	4.39279	8.67686
26	0.2	2.88352	2.08358	4.07316	3.67111	2.70637	5.15757	4.37333	3.20568	5.96094	5.01505	3.63847	6.8691	5.47538	3.90895	7.75859	6.10042	4.40814	8.3953	6.52331	4.68158	9.57892	7.00757	4.93766	9.98084	7.54181	5.30855	10.7862	7.88347	5.60113	11.007
26	0.3	3.4485	2.48598	4.81308	4.39581	3.20788	6.18412	5.21872	3.81112	7.18392	5.98337	4.31848	8.16655	6.53622	4.65183	9.28297	7.25823	5.27525	9.96668	7.81794	5.61379	11.4366	8.36519	5.95753	11.8003	9.01693	6.33584	12.8831	9.3924	6.67109	13.2014
26	0.4	4.01583	2.89515	5.55326	5.10117	3.75692	7.19044	6.05986	4.41973	8.30917	6.9471	5.04106	9.46965	7.60239	5.44763	10.8917	8.44256	6.11528	11.5515	9.09175	6.47264	13.378	9.73553	6.92512	13.8017	10.5219	7.37391	15.1152	10.9028	7.74824	15.2932
26	0.5	4.61105	3.33669	6.39602	5.8868	4.31232	8.21919	6.98629	5.10366	9.61124	7.9763	5.81204	10.9385	8.75175	6.29582	12.3748	9.74472	7.03682	13.3275	10.4566	7.40521	15.3353	11.2133	7.95765	15.7872	12.1087	8.49667	17.3437	12.6794	8.9352	17.5706
26	0.6	5.31075	3.8199	7.39353	6.76673	4.94152	9.47668	8.04389	5.86954	11.0319	9.20521	6.67591	12.6634	10.0992	7.3151	14.285	11.2265	8.04377	15.3293	12.029	8.56695	17.5517	12.9256	9.17635	18.3815	13.9267	9.83207	19.8544	14.6182	10.3854	20.1897
26	0.7	6.15914	4.46658	8.58789	7.87682	5.74184	10.9306	9.33455	6.80874	12.9596	10.6929	7.74786	14.6746	11.7701	8.51825	16.5673	13.0381	9.40423	17.915	13.9951	9.9062	20.5419	14.9932	10.6951	21.0663	16.1903	11.4481	23.2073	16.9841	12.0816	23.375
26	0.8	7.36708	5.34856	10.2593	9.44547	6.87491	13.0933	11.1138	8.09539	15.3695	12.7217	9.15169	17.5082	14.051	10.0233	19.9574	15.5189	11.2846	21.3622	16.6754	11.9171	24.2781	17.7882	12.635	25.0247	19.2885	13.5937	27.5137	20.1684	14.5253	28.0213
26	0.9	9.36942	6.80059	13.1913	11.9925	8.80784	16.6726	14.1924	10.4987	19.9257	16.2464	11.7056	22.3388	17.9377	12.7147	25.4046	19.8555	14.3437	27.4924	21.2032	15.1041	31.1569	22.8248	16.2711	32.7138	24.6208	17.5583	35.3476	25.7826	18.4978	36.0416
26	0.95	11.4502	8.22037	16.4089	14.7054	10.8672	20.5258	17.3433	12.6287	24.6107	19.9258	14.5425	27.3242	22.0184	15.4386	31.0865	24.1341	17.5384	34.0335	25.97	18.4913	37.8077	27.8355	19.7527	39.9916	30.1738	21.4131	43.3088	31.4677	22.5207	44.2937
27	0.1	2.27729	1.66362	3.18256	2.90424	2.07395	4.06427	3.45871	2.46441	4.71621	3.94833	2.82211	5.51172	4.41246	3.22305	6.20205	4.82274	3.42768	6.71095	5.24659	3.83023	7.55236	5.69536	4.07481	7.69015	5.97663	4.19447	8.53475	6.31077	4.44481	8.87394
27	0.2	2.90822	2.12165	4.09073	3.70703	2.69508	5.24239	4.41819	3.16791	6.04722	5.03887	3.62082	6.98212	5.63463	4.03447	7.88386	6.1683	4.43247	8.66372	6.68868	4.90857	9.72045	7.25315	5.20965	9.89242	7.6282	5.40272	10.8338	8.06273	5.68261	11.31
27	0.3	3.47433	2.54922	4.89053	4.41597	3.19604	6.21214	5.28054	3.7665	7.23205	6.02641	4.28398	8.36645	6.71367	4.85654	9.37868	7.39221	5.29927	10.306	7.96595	5.77779	11.4701	8.62525	6.27209	11.8916	9.10989	6.45025	12.9992	9.62779	6.85633	13.5228
27	0.4	4.03195	2.94116	5.64551	5.16528	3.69815	7.28835	6.15034	4.40211	8.34545	7.01851	4.99805	9.65698	7.80227	5.66614	10.8957	8.59135	6.14913	11.976	9.25585	6.75521	13.3094	10.0416	7.31855	13.8713	10.6086	7.49964	15.0938	11.1929	7.93429	15.5645
27	0.5	4.62996	3.39279	6.52233	5.912	4.2609	8.34294	7.07079	5.07339	9.61434	8.08491	5.76728	11.1017	8.9748	6.54498	12.497	9.88065	7.091	13.8546	10.6586	7.81547	15.265	11.5856	8.42165	15.8815	12.2335	8.61927	17.2917	12.9014	9.05958	17.8618
27	0.6	5.34046	3.90333	7.48562	6.81036	4.95365	9.52361	8.12995	5.85347	11.0463	9.32057	6.65907	12.8203	10.3299	7.52002	14.4003	11.3932	8.15312	15.9466	12.3005	8.9344	17.743	13.3361	9.62819	18.1911	14.1101	9.98736	19.886	14.9048	10.457	20.786
27	0.7	6.20516	4.51403	8.7774	7.92692	5.74811	11.0865	9.45521	6.83472	12.9287	10.8313	7.73866	14.9445	12.0063	8.74992	16.6929	13.2214	9.39301	18.3961	14.2742	10.3903	20.5843	15.49	11.1579	21.1799	16.3678	11.5277	23.3502	17.3354	12.1108	24.3259
27	0.8	7.41701	5.38537	10.418	9.46812	6.84209	13.2699	11.2822	8.13976	15.361	12.9369	9.27314	17.8136	14.3015	10.4227	19.7499	15.7065	11.2103	22.0044	17.0231	12.4149	24.4514	18.5015	13.2986	25.3533	19.5038	13.8175	27.8092	20.7137	14.4974	28.8895
27	0.9	9.42576	6.89802	13.3385	12.1002	8.77235	16.9512	14.3695	10.2971	19.493	16.4737	11.8294	22.6863	18.3172	13.1999	25.4572	20.0158	14.3391	27.8301	21.7524	15.8955	31.2365	23.5771	17.0756	32.6294	24.8694	17.4886	35.5316	26.4686	18.4911	36.972
27	0.95	11.4987	8.301	16.3244	14.8486	10.6904	20.7247	17.6025	12.5304	24.0193	20.1598	14.542	27.9273	22.3468	16.0377	31.3413	24.6112	17.4805	34.2689	26.6481	19.4271	38.4282	28.9339	20.5157	39.6869	30.4713	21.4274	43.3721	32.2453	22.3649	45.1507
28	0.1	2.31983	1.69896	3.23657	2.96965	2.15409	4.098	3.53081	2.59351	4.8788	4.04314	2.91905	5.58777	4.52479	3.25503	6.27452	4.93625	3.59171	7.03492	5.40062	3.88107	7.44103	5.72755	4.06106	8.11884	6.17742	4.38275	8.645	6.46529	4.4678	8.94251
28	0.2	2.95829	2.17965	4.13518	3.77353	2.74386	5.15594	4.51263	3.33158	6.18129	5.16827	3.70012	7.15651	5.76665	4.18926	8.13097	6.31499	4.59517	8.92516	6.88036	4.90975	9.48821	7.29338	5.13282	10.3849	7.87176	5.57938	11.0185	8.25309	5.72288	11.468
28	0.3	3.51699	2.60917	4.88651	4.51007	3.28167	6.08824	5.38136	3.96146	7.45919	6.17478	4.42139	8.49937	6.87509	4.94965	9.68097	7.55757	5.48707	10.7228	8.19934	5.80062	11.2863	8.73064	6.16861	12.2227	9.39155	6.60604	13.06	9.83159	6.83142	13.6376
28	0.4	4.08096	3.0204	5.73601	5.25323	3.79729	7.11573	6.26357	4.58947	8.66036	7.17157	5.13107	9.86888	7.98928	5.73709	11.3612	8.75117	6.38013	12.3879	9.55621	6.76021	13.1134	10.1359	7.23695	14.1606	10.9219	7.60135	15.182	11.4096	7.97264	15.9479
28	0.5	4.69198	3.47922	6.60906	6.02377	4.35412	8.30136	7.20085	5.29891	10.0021	8.25745	5.87044	11.4663	9.24312	6.60074	12.9036	10.0975	7.32265	14.341	10.9793	7.74293	15.2188	11.6819	8.34399	16.3989	12.5527	8.84219	17.5279	13.1492	9.1699	18.5344
28	0.6	5.42993	3.96778	7.63125	6.92442	5.03217	9.50255	8.30801	6.12464	11.5058	9.51187	6.84511	13.259	10.6426	7.62224	14.9554	11.5995	8.42209	16.5464	12.6299	8.83308	17.4132	13.4861	9.52901	18.9098	14.4504	10.2859	20.1589	15.1008	10.4765	21.1495
28	0.7	6.29532	4.64979	8.85211	8.07584	5.84287	11.1233	9.65499	7.14201	13.3466	11.0637	7.97066	15.455	12.3953	8.86124	17.4183	13.523	9.79606	19.18	14.7025	10.3056	20.2599	15.6655	11.1518	22.1178	16.8073	11.9764	23.6017	17.6448	12.1545	24.6313
28	0.8	7.51861	5.54393	10.543	9.62382	6.97915	13.0875	11.511	8.42452	15.8466	13.2115	9.43027	18.2844	14.7723	10.5182	20.663	16.0555	11.7035	22.823	17.626	12.4281	24.2216	18.6954	13.2225	26.5607	20.0707	14.21	28.2031	20.9514	14.4932	29.4198
28	0.9	9.6026	7.10556	13.5035	12.3362	8.89147	16.7488	14.6791	10.6437	20.3814	16.8987	12.0557	23.4602	18.8111	13.4137	25.9797	20.4244	14.7626	29.5009	22.4333	15.9457	31.0594	23.9322	16.9489	33.7684	25.6989	18.1232	36.0888	26.8688	18.7193	38.0525
28	0.95	11.7676	8.65158	16.5883	15.0521	10.8265	20.5193	18.0409	13.016	24.9825	20.5908	14.7529	28.6314	23.0444	16.2728	32.2101	25.0016	18.3334	35.7555	27.4397	19.4596	38.2918	29.3031	20.9312	41.5367	31.3145	22.114	44.1166	32.9371	22.7493	46.5244
29	0.1	2.32108	1.6805	3.16003	3.01018	2.21973	4.20556	3.54902	2.61608	4.93578	4.0618	2.85168	5.69138	4.5806	3.27483	6.44325	5.02003	3.6101	7.21203	5.40894	3.91152	7.70679	5.86467	4.21339	8.06345	6.32742	4.40242	8.82637	6.61719	4.63663	9.52895
29	0.2	2.96805	2.15405	4.00491	3.86809	2.80144	5.36007	4.55444	3.33261	6.30231	5.19249	3.68019	7.29902	5.85048	4.2097	8.24171	6.37416	4.64249	9.15813	6.89416	5.03508	9.82037	7.51712	5.33534	10.2319	8.08785	5.65338	11.2571	8.48859	5.91429	12.1497
29	0.3	3.52247	2.55441	4.77527	4.59265	3.33631	6.39231	5.4122	3.99558	7.55981	6.189	4.36973	8.69165	6.99211	5.0152	9.8362	7.63837	5.56074	10.9423	8.21113	5.9542	11.8462	8.94794	6.44941	12.1935	9.63046	6.77852	13.4861	10.1038	7.06394	14.5165
29	0.4	4.10677	2.97278	5.54149	5.35885	3.87697	7.46111	6.31017	4.62881	8.77482	7.21832	5.15552	10.077	8.0994	5.78393	11.5142	8.88385	6.45477	12.6789	9.57954	6.98952	13.6399	10.4171	7.39994	14.2177	11.192	7.79603	15.664	11.719	8.21987	16.8877
29	0.5	4.75283	3.40676	6.38055	6.16284	4.47733	8.62852	7.23624	5.32153	10.1042	8.3249	5.92819	11.5355	9.3347	6.66229	13.1174	10.2089	7.41871	14.5647	11.0173	8.0203	15.7544	11.972	8.46707	16.3861	12.952	9.07838	18.0839	13.4996	9.43012	19.4419
29	0.6	5.463	3.94617	7.41185	7.0968	5.15197	9.86343	8.35898	6.16467	11.6245	9.5708	6.86442	13.3734	10.7564	7.70969	15.1109	11.779	8.54615	16.7846	12.7057	9.25984	18.193	13.7923	9.71574	18.9573	14.8831	10.5013	20.7574	15.5573	10.8543	22.3625
29	0.7	6.33935	4.60177	8.59088	8.26558	5.95393	11.4949	9.7071	7.1265	13.5382	11.1067	7.88195	15.5556	12.5059	8.95183	17.5871	13.681	9.93137	19.5583	14.7396	10.7885	20.9516	16.0746	11.286	22.1365	17.2747	12.0829	24.1385	18.1059	12.6984	26.1449
29	0.8	7.56914	5.4726	10.2816	9.87401	7.17165	13.628	11.5879	8.48642	16.1998	13.2222	9.30475	18.6232	14.9016	10.6781	20.96	16.3808	11.8859	23.3923	17.5654	12.932	25.1906	19.0958	13.5012	26.6021	20.5978	14.3733	28.9333	21.5267	15.1011	31.143
29	0.9	9.70503	6.95551	13.1887	12.5974	9.07943	17.2167	14.802	10.824	20.8505	16.8771	11.9649	23.7506	18.9813	13.6402	26.8187	20.8424	15.1151	29.7128	22.5378	16.301	32.328	24.5026	17.2308	33.7067	26.3033	18.4169	36.9252	27.5436	19.3163	40.063
29	0.95	11.8065	8.44337	16.2125	15.348	10.9484	21.1364	18.1364	13.1704	25.6997	20.6645	14.5943	29.1881	23.2181	16.5971	32.6569	25.4915	18.5338	35.9869	27.5423	20.0977	39.9817	29.915	20.8685	41.3224	32.1786	22.5398	45.5253	33.6757	23.4963	49.5646
30	0.1	2.37244	1.73084	3.20626	3.05989	2.21541	4.21576	3.64063	2.61439	5.01138	4.17605	3.04609	5.74879	4.66448	3.39169	6.49686	5.11726	3.78137	7.1676	5.58099	3.93703	7.87708	6.00488	4.21344	8.52177	6.33394	4.47499	9.02228	6.80987	4.79552	9.73553
30	0.2	3.01706	2.18484	4.07984	3.90282	2.83548	5.38619	4.64455	3.34703	6.46937	5.33212	3.92563	7.38818	5.9516	4.29232	8.28208	6.52828	4.85546	9.14707	7.08795	4.99992	10.1286	7.69467	5.31813	10.8235	8.05627	5.77811	11.4261	8.66507	6.10041	12.3869
30	0.3	3.61015	2.61195	4.8547	4.67951	3.37344	6.4474	5.54261	3.9874	7.73247	6.37975	4.67982	8.84181	7.10759	5.13467	9.94259	7.79941	5.75376	10.9087	8.49297	6.01702	12.0578	9.16903	6.36442	13.0839	9.62867	6.9284	13.4975	10.3403	7.24927	14.7742
30	0.4	4.19014	3.02723	5.60755	5.42167	3.92899	7.46057	6.46825	4.61783	8.94671	7.41685	5.45779	10.2509	8.27554	5.98187	11.5294	9.07772	6.72494	12.6483	9.87163	6.98282	13.9868	10.6504	7.50205	15.2211	11.1786	7.99645	15.7287	12.0347	8.46125	17.1212
30	0.5	4.82697	3.48086	6.46164	6.23865	4.49198	8.60608	7.44234	5.36773	10.2463	8.55728	6.29183	11.7197	9.52557	6.93519	13.3179	10.424	7.72201	14.5592	11.3958	8.07418	16.2043	12.2296	8.54613	17.4279	12.8956	9.18968	18.2826	13.8897	9.73189	19.7191
30	0.6	5.55547	4.04095	7.51077	7.18827	5.19421	9.9387	8.57542	6.19434	11.7841	9.85244	7.26006	13.5207	10.9438	7.95589	15.2948	12.034	8.91462	16.8208	13.0631	9.23425	18.678	14.0889	9.86288	19.9527	14.8704	10.4846	20.8585	15.9544	11.14	22.6013
30	0.7	6.47906	4.6526	8.73416	8.35765	6.07802	11.5433	9.95356	7.16844	13.7217	11.4238	8.44149	15.663	12.7296	9.24249	17.7302	13.973	10.319	19.7125	15.195	10.7681	21.7021	16.3619	11.4411	23.4221	17.2401	12.2179	24.316	18.5638	12.9426	26.4841
30	0.8	7.71104	5.51217	10.3465	9.96509	7.23059	13.691	11.902	8.61195	16.4177	13.6541	10.0069	18.619	15.1737	11.0363	21.3523	16.6619	12.2873	23.497	18.0798	12.8386	26.0489	19.7109	13.7157	27.8896	20.6085	14.5585	29.1115	22.1584	15.3662	31.5253
30	0.9	9.81098	7.13791	13.2934	12.7336	9.18584	17.5101	15.1947	11.0286	21.0424	17.4208	12.7016	23.8957	19.3939	14.1586	27.0859	21.2411	15.7535	29.8316	23.0846	16.3314	32.7877	25.0166	17.3545	35.5556	26.2912	18.484	37.1643	28.2145	19.6169	40.3666
30	0.95	12.0615	8.70646	16.3682	15.5683	11.1854	21.7639	18.5464	13.4326	26.1917	21.23	15.4863	29.0823	23.7885	17.3116	33.1804	26.0364	19.0877	36.6568	28.3295	19.911	40.7741	30.5426	21.2681	43.2538	32.173	22.6705	45.3498	34.5068	24.169	49.8205
31	0.1	2.39923	1.70864	3.35862	3.07533	2.24256	4.29195	3.69002	2.58646	5.09032	4.20585	3.0273	5.92803	4.72336	3.49689	6.44262	5.23826	3.74306	7.55664	5.64124	4.06154	7.91747	6.0785	4.18644	8.65025	6.53233	4.70236	9.18861	6.88701	4.80054	9.84816
31	0.2	3.05742	2.19588	4.26423	3.92298	2.86771	5.41965	4.70014	3.31067	6.48589	5.37194	3.87598	7.6258	6.01322	4.40041	8.22277	6.70583	4.77674	9.6407	7.21705	5.18504	10.0683	7.77476	5.28274	10.9748	8.35699	6.00798	11.7805	8.78673	6.21349	12.3603
31	0.3	3.65743	2.64733	5.08126	4.68265	3.39302	6.46758	5.61132	3.9345	7.72178	6.42516	4.66973	9.0516	7.17188	5.30126	9.77134	7.99856	5.74228	11.5208	8.61864	6.19754	11.9659	9.28889	6.34169	13.1321	9.98717	7.12935	14.0311	10.4777	7.34044	14.8466
31	0.4	4.24057	3.07893	5.90662	5.43739	3.95524	7.50961	6.53168	4.60508	8.94969	7.46029	5.40521	10.4804	8.34375	6.1205	11.397	9.3002	6.64731	13.3437	10.0282	7.19905	13.8496	10.7971	7.40757	15.3397	11.609	8.32893	16.1604	12.2248	8.57854	17.3857
31	0.5	4.8905	3.51941	6.76483	6.26304	4.5219	8.64779	7.51923	5.28819	10.2931	8.57001	6.21692	12.0295	9.60843	7.06579	13.2075	10.6805	7.70692	15.3528	11.5822	8.30316	16.0463	12.4108	8.55599	17.7854	13.4197	9.6044	18.867	14.0208	9.96159	20.0973
31	0.6	5.636	4.02373	7.75156	7.20606	5.20398	9.95902	8.66932	6.05415	11.8236	9.86228	7.19204	13.8025	11.066	8.18637	15.2194	12.2998	8.79073	17.7173	13.3165	9.57586	18.3895	14.2662	9.82462	20.5293	15.4176	11.0527	21.6038	16.1717	11.4742	22.8725
31	0.7	6.55706	4.6536	9.07403	8.41582	6.01509	11.5248	10.0845	7.0348	13.8861	11.4403	8.30212	16.0328	12.8766	9.47936	17.7433	14.3165	10.2288	20.5637	15.5327	11.1401	21.2931	16.6332	11.455	23.857	17.9375	12.8499	25.3506	18.7731	13.3459	26.7464
31	0.8	7.79928	5.62031	10.7275	10.0477	7.16592	13.8119	11.9825	8.34006	16.5666	13.6028	9.90742	19.282	15.3218	11.3322	21.2304	17.1136	12.1631	24.312	18.5612	13.2847	25.28	19.7871	13.6636	28.0203	21.331	15.2144	30.1842	22.4378	15.95	32.1147
31	0.9	9.94622	7.13428	13.7749	12.7841	9.12768	17.8549	15.2498	10.6552	21.0125	17.35	12.7055	24.8911	19.5599	14.4878	27.155	21.8386	15.3648	31.4806	23.6718	17.0329	32.3763	25.2555	17.4204	35.9079	27.2241	19.2872	38.1836	28.5796	20.1528	41.2714
31	0.95	12.226	8.65735	16.9298	15.5633	11.226	21.5827	18.7353	13.0137	26.0088	21.339	15.4031	30.1555	23.9409	17.5382	33.05	26.7627	18.734	38.9903	28.785	20.5342	39.7593	30.8777	21.1535	44.4176	33.2638	23.7492	47.2905	34.8061	24.8321	49.8697
32	0.1	2.42023	1.71539	3.24943	3.13205	2.24276	4.31456	3.76918	2.65586	5.10944	4.31077	3.09342	5.9189	4.83811	3.34134	6.70457	5.27609	3.80596	7.22769	5.77629	4.06906	8.14781	6.15858	4.41446	8.79921	6.67912	4.62357	9.43859	6.98514	4.96577	10.1013
32	0.2	3.09782	2.19025	4.16386	3.99102	2.8652	5.48026	4.80074	3.41039	6.53743	5.48575	3.96883	7.54329	6.19463	4.30347	8.4989	6.72528	4.8645	9.39126	7.36135	5.17383	10.345	7.89927	5.68945	11.2146	8.51141	6.00913	12.0338	8.91249	6.32949	12.8209
32	0.3	3.68581	2.63483	4.95995	4.7555	3.42072	6.56116	5.70809	4.09697	7.85783	6.5581	4.72912	8.99208	7.35466	5.12435	10.1093	8.03978	5.80549	11.0984	8.76626	6.15601	12.2737	9.42899	6.81513	13.5233	10.1289	7.21262	14.2852	10.5971	7.6042	15.2882
32	0.4	4.28332	3.04603	5.80339	5.53844	3.96802	7.60237	6.63574	4.77018	9.19196	7.6168	5.49365	10.411	8.57227	6.01228	11.7821	9.33162	6.75042	12.911	10.1765	7.19809	14.2568	10.9434	7.83888	15.5943	11.7845	8.3196	16.5908	12.3352	8.78605	17.9942
32	0.5	4.92002	3.47225	6.66242	6.38373	4.5816	8.71804	7.61577	5.43482	10.482	8.79246	6.39912	12.0104	9.8633	6.92226	13.56	10.7395	7.72496	14.9012	11.7439	8.24519	16.3833	12.6296	9.00734	17.9892	13.5701	9.57478	19.0421	14.2241	10.2189	20.659
32	0.6	5.65444	4.0236	7.65414	7.35828	5.29974	10.0663	8.76192	6.27344	12.0024	10.0912	7.35582	13.8717	11.3521	7.89898	15.4964	12.3495	8.83962	17.1549	13.5591	9.58564	18.8349	14.5619	10.4324	20.6887	15.6639	11.0602	21.9682	16.3723	11.8364	23.854
32	0.7	6.56795	4.63284	9.02206	8.55717	6.17865	11.7486	10.1806	7.28877	14.0009	11.7253	8.43822	16.2088	13.2719	9.19254	17.9902	14.3363	10.3739	19.8038	15.716	11.1131	21.9826	16.8859	12.0517	24.0488	18.1961	12.8219	25.6603	19.0349	13.7299	27.7
32	0.8	7.87328	5.57229	10.8114	10.1771	7.38996	14.0882	12.1672	8.70201	16.9278	14.0187	10.1897	19.5243	15.7537	10.9128	21.5986	17.1459	12.2427	23.6448	18.7706	13.2561	26.3532	20.1441	14.3614	28.6679	21.7693	15.4213	30.4761	22.7025	16.3411	32.7977
32	0.9	10.0477	7.12245	13.7396	13.0734	9.37371	18.0029	15.5782	11.1241	21.5885	17.9767	12.8297	24.7308	20.0896	14.0254	27.7307	21.9516	15.7316	30.4189	23.9358	16.8742	33.7826	25.7092	18.511	36.7922	27.7416	19.4017	39.3591	29.0981	20.7838	41.9985
32	0.95	12.3245	8.6592	16.9106	15.9517	11.3593	21.9673	19.166	13.582	26.4495	21.8156	15.7167	30.3915	24.4756	16.943	34.0268	26.8515	19.1836	37.5281	29.2906	20.5869	41.0736	31.5416	22.4426	45.6062	33.8296	23.7202	47.8083	35.6287	25.2605	52.1211
33	0.1	2.41892	1.7722	3.3404	3.10642	2.20396	4.40124	3.74162	2.68408	5.23245	4.35234	3.13864	6.07974	4.96017	3.47507	6.85829	5.41663	3.80301	7.70942	5.88433	4.19159	8.24793	6.34449	4.39684	9.20508	6.75983	4.8235	9.30885	7.15962	4.95379	10.2654
33	0.2	3.0716	2.26666	4.2478	3.98036	2.84158	5.55859	4.78654	3.44658	6.65207	5.54722	3.94779	7.72321	6.30897	4.46767	8.71227	6.937	4.86448	9.7806	7.49937	5.34375	10.5072	8.09324	5.62788	11.5834	8.63277	6.13525	11.9194	9.16973	6.42975	12.9929
33	0.3	3.69452	2.70557	5.06236	4.748	3.37207	6.67319	5.71154	4.14582	8.01004	6.63251	4.69549	9.321	7.51706	5.26188	10.3028	8.24475	5.80796	11.733	8.97744	6.44767	12.5246	9.67776	6.74398	13.8187	10.3374	7.3088	14.2221	10.958	7.6622	15.5769
33	0.4	4.27136	3.14728	5.82566	5.51783	3.95002	7.81965	6.65485	4.81762	9.26397	7.70912	5.47181	10.7582	8.73311	6.11566	12.0027	9.58603	6.72792	13.5761	10.445	7.37808	14.5868	11.2781	7.83246	16.0588	11.9411	8.49314	16.5074	12.694	8.97861	18.0141
33	0.5	4.92631	3.59688	6.7903	6.36402	4.53912	9.05539	7.65826	5.58516	10.713	8.87583	6.33952	12.4149	10.0492	7.0968	13.8007	11.0598	7.75744	15.581	12.0232	8.57119	16.7653	12.9618	9.04909	18.4964	13.7618	9.73866	18.8835	14.6369	10.284	20.9581
33	0.6	5.67012	4.16133	7.79609	7.31793	5.21273	10.3678	8.81744	6.36365	12.2765	10.2401	7.30078	14.1865	11.6165	8.15701	15.7643	12.7011	8.91849	17.9771	13.8023	9.83542	19.3952	14.8979	10.4044	21.2379	15.8343	11.2037	21.9331	16.8652	11.8907	24.1275
33	0.7	6.60563	4.84065	9.08259	8.53565	6.0734	12.0761	10.2646	7.45339	14.2692	11.8853	8.50248	16.522	13.5229	9.48731	18.3328	14.7793	10.312	20.775	16.1207	11.5331	22.4376	17.3456	12.1222	24.7447	18.4241	12.9834	25.4968	19.5794	13.8237	27.9347
33	0.8	7.87304	5.8356	10.8905	10.1359	7.27889	14.3744	12.2419	8.80064	16.8295	14.1578	10.1261	19.6513	16.1314	11.4201	22.1584	17.6232	12.3053	24.8162	19.2661	13.6724	26.902	20.6876	14.2951	29.4472	22.0493	15.5971	30.3742	23.3097	16.4214	33.5763
33	0.9	10.0325	7.45525	13.9819	12.963	9.4005	18.3905	15.6301	11.2501	21.6	18.0359	12.7955	25.1329	20.5719	14.3283	28.3158	22.5492	15.9307	31.8492	24.5795	17.4231	34.5934	26.3438	18.3639	37.8093	28.142	19.7896	38.9055	29.7643	20.9202	42.8956
33	0.95	12.2463	9.10052	17.1595	15.8828	11.3801	22.4962	19.0702	13.7012	26.6676	22.0399	15.8317	30.9431	25.0953	17.2939	35.1013	27.5327	19.1305	38.536	29.9121	21.3741	42.0816	32.4179	22.3019	46.1112	34.4624	24.512	47.6762	36.6462	25.9113	52.3659
34	0.1	2.46277	1.75086	3.44399	3.18508	2.32032	4.41335	3.82193	2.79205	5.43947	4.40638	3.13841	6.2679	4.91937	3.47571	6.85777	5.47727	3.84194	7.76614	5.98663	4.24354	8.49414	6.41885	4.50131	9.12995	6.85832	4.83223	10.1614	7.37018	5.18614	10.2987
34	0.2	3.14049	2.22605	4.37316	4.06295	2.96375	5.57104	4.88216	3.55184	6.879	5.63814	4.07811	8.00662	6.29557	4.39992	8.76101	7.01878	4.93437	9.87441	7.63661	5.39832	10.7576	8.2005	5.78167	11.6628	8.77305	6.20855	12.8047	9.42218	6.48752	13.2647
34	0.3	3.75482	2.67974	5.20519	4.84493	3.49323	6.65406	5.81308	4.27131	8.21675	6.71022	4.90094	9.53541	7.51913	5.29271	10.5266	8.32391	5.84676	11.6502	9.11551	6.43275	12.8208	9.77016	6.90686	13.8942	10.4834	7.44651	15.2714	11.2058	7.80607	15.8756
34	0.4	4.34269	3.10627	6.06401	5.63807	4.11007	7.76932	6.79096	4.96434	9.58743	7.81619	5.69235	11.039	8.71827	6.11421	12.3081	9.70109	6.83145	13.5258	10.6053	7.47003	14.8919	11.3286	8.05257	16.2622	12.1769	8.52426	17.7965	13.0486	9.08047	18.513
34	0.5	5.00216	3.57954	7.00853	6.50511	4.71243	8.96991	7.83607	5.72113	10.978	8.9509	6.54378	12.7889	10.063	7.0816	14.0071	11.1101	7.84856	15.666	12.1867	8.60523	17.2171	13.0663	9.28263	18.631	14.0296	9.85305	20.4462	15.0076	10.478	21.3728
34	0.6	5.749	4.07285	8.02595	7.45104	5.41163	10.3544	9.02546	6.56345	12.6602	10.3587	7.5274	14.7023	11.5877	8.10539	16.1654	12.8111	9.08357	18.1641	14.0219	9.88602	19.9317	15.0714	10.6931	21.5076	16.1383	11.3941	23.6138	17.2897	12.127	24.6041
34	0.7	6.67998	4.74397	9.40328	8.68949	6.2892	11.9768	10.4982	7.61774	14.7916	12.0438	8.71167	17.1055	13.4752	9.41684	18.738	14.9279	10.5309	20.9911	16.3226	11.5525	23.1171	17.4677	12.4112	24.971	18.7384	13.1878	27.6098	20.0598	13.9786	28.7522
34	0.8	7.9804	5.64371	11.2363	10.3575	7.45832	14.3346	12.4741	9.13254	17.8016	14.3826	10.5031	20.4793	16.1301	11.2814	22.4326	17.8646	12.527	25.563	19.4138	13.6745	27.6986	20.9399	14.8716	29.8825	22.4267	15.7327	32.3667	23.908	16.7336	33.9488
34	0.9	10.1927	7.22786	14.421	13.2176	9.47984	18.1727	15.8174	11.605	22.5922	18.4178	13.2799	26.1482	20.6018	14.4852	28.6401	22.7837	16.1498	32.1932	24.7968	17.3124	35.8298	26.7658	18.9695	37.9033	28.6238	20.2551	41.8452	30.5451	21.2661	43.2258
34	0.95	12.4647	8.84772	17.5296	16.1198	11.6413	22.3456	19.5006	13.9933	27.4824	22.5055	16.1521	32.0296	25.1554	17.5842	35.5615	27.7677	19.6174	38.8737	30.41	21.2566	44.0621	32.6991	23.0785	46.5967	34.9828	24.6147	51.3691	37.3957	26.0618	53.3826
35	0.1	2.46482	1.7839	3.50208	3.22379	2.2838	4.45842	3.84179	2.68629	5.40338	4.45819	3.1393	6.22883	5.02395	3.61912	7.09326	5.59518	4.02615	7.83034	6.01644	4.30459	8.47359	6.58475	4.58389	9.14927	7.06359	4.94748	10.0557	7.5094	5.18616	10.6918
35	0.2	3.164	2.26247	4.4749	4.11109	2.96455	5.69161	4.91353	3.47792	6.85849	5.67956	3.9864	7.96169	6.39818	4.6226	9.09393	7.14283	5.09043	9.9311	7.64794	5.46319	10.8324	8.41025	5.85462	11.7145	9.02781	6.37352	12.8248	9.65247	6.64928	13.7697
35	0.3	3.77058	2.6934	5.26842	4.89969	3.47775	6.75311	5.85488	4.15689	8.11978	6.79026	4.72728	9.55493	7.66367	5.50894	10.8895	8.49888	6.11564	11.8908	9.10218	6.56855	13.0021	10.0241	7.01226	13.9786	10.7671	7.55424	15.3648	11.4836	7.86782	16.4189
35	0.4	4.38512	3.16349	6.10498	5.70636	4.07071	7.86986	6.77172	4.80319	9.49236	7.87925	5.56543	11.1369	8.91753	6.37379	12.6917	9.90107	7.15505	14.0337	10.5763	7.70815	15.2371	11.6618	8.11386	16.2596	12.5222	8.75213	17.8694	13.3612	9.13797	18.7936
35	0.5	5.02817	3.62083	7.05347	6.56502	4.73029	8.99356	7.79591	5.49698	10.9032	9.05532	6.41182	12.6933	10.2545	7.34014	14.5753	11.361	8.20124	16.1733	12.2423	8.88144	17.6232	13.4182	9.32161	18.6634	14.4016	10.0711	20.3964	15.3269	10.586	21.8783
35	0.6	5.79443	4.16132	8.10707	7.57602	5.45144	10.4039	8.97499	6.41274	12.6397	10.4577	7.32053	14.6046	11.8016	8.51385	16.8124	13.0701	9.50575	18.4845	14.0654	10.1589	20.1937	15.4165	10.6974	21.4969	16.578	11.5903	23.4193	17.6797	12.1862	25.2979
35	0.7	6.7463	4.84608	9.36214	8.77929	6.31529	12.1805	10.4434	7.41878	14.7165	12.1348	8.56342	16.8923	13.6854	9.91526	19.5378	15.2456	11.0716	21.5631	16.3618	11.7578	23.4028	17.9687	12.3822	25.1231	19.2627	13.4073	27.6273	20.536	14.0389	29.5162
35	0.8	8.02676	5.7339	11.118	10.4752	7.41392	14.4888	12.43	8.91831	17.6063	14.4485	10.2405	20.1166	16.3526	11.858	23.3181	18.236	13.2482	25.7113	19.5048	13.9236	27.7008	21.4844	14.7027	30.0383	23.0114	15.9731	32.7591	24.5073	16.9437	34.6382
35	0.9	10.2438	7.23731	14.3385	13.3881	9.51591	18.3579	15.8871	11.3253	22.3092	18.4566	13.1788	25.8672	20.9676	15.1162	30.1183	23.3129	16.6988	32.939	24.8612	17.6486	35.7488	27.3528	19.0546	37.911	29.5123	20.5823	41.4216	31.3077	21.4616	44.582
35	0.95	12.5261	8.89098	17.4593	16.4091	11.6103	22.5685	19.4251	13.8022	27.3246	22.5419	16.0328	31.7079	25.5557	18.3278	36.6677	28.4246	20.3107	39.8217	30.496	21.6763	43.2555	33.4189	22.9685	47.2088	36.2024	24.9285	51.0761	38.3126	26.0627	54.466
36	0.1	2.48921	1.83385	3.52384	3.27197	2.34746	4.43847	3.90857	2.82219	5.41405	4.52365	3.25849	6.37728	5.09828	3.66259	7.20861	5.64141	4.02348	7.96559	6.13432	4.30297	8.85554	6.62735	4.70476	9.52905	7.06915	4.93851	10.108	7.53059	5.16312	11.1498
36	0.2	3.17145	2.34652	4.48445	4.17589	2.99573	5.65521	5.01295	3.5951	6.85716	5.75525	4.2006	8.12464	6.53357	4.65225	9.09331	7.21648	5.10587	10.2611	7.82359	5.4944	11.3076	8.46865	6.01225	12.2599	9.03237	6.30508	12.8723	9.64281	6.63634	14.1842
36	0.3	3.7858	2.78892	5.31697	5.01169	3.5748	6.75652	5.94086	4.28094	8.21648	6.87395	4.9932	9.73782	7.77318	5.5588	10.9157	8.58048	6.13454	12.117	9.33635	6.54249	13.4467	10.088	7.19844	14.5402	10.7912	7.52479	15.4563	11.5317	7.97447	16.7499
36	0.4	4.38997	3.21272	6.22627	5.79974	4.14546	7.84192	6.91994	4.94511	9.55209	7.9868	5.8028	11.3086	9.03697	6.46602	12.7304	9.98912	7.15867	14.1553	10.8477	7.65128	15.8204	11.7216	8.39425	16.9334	12.536	8.74984	17.8315	13.3919	9.26407	19.6078
36	0.5	5.06829	3.69955	7.14311	6.67235	4.74558	9.00007	7.99134	5.7712	10.9521	9.20503	6.64446	12.9993	10.411	7.33908	14.6483	11.4662	8.2129	16.2167	12.492	8.77377	18.1609	13.4651	9.56181	19.5116	14.4204	10.0278	20.4739	15.4148	10.6532	22.3454
36	0.6	5.8309	4.24088	8.24619	7.712	5.48712	10.4588	9.19005	6.56555	12.5993	10.62	7.65886	14.9807	11.9731	8.47694	16.82	13.2457	9.40555	18.7521	14.4086	10.0362	20.7493	15.4988	11.0072	22.3839	16.5844	11.6677	23.7269	17.7216	12.2871	25.8577
36	0.7	6.77058	4.98695	9.5699	8.97171	6.38422	12.1213	10.6728	7.66242	14.6154	12.3088	8.93464	17.3366	13.9427	9.9289	19.7488	15.3935	10.9813	21.8669	16.7218	11.7395	24.4121	18.0218	12.8886	25.9917	19.3216	13.5837	27.3891	20.6052	14.3729	30.1148
36	0.8	8.08419	5.98138	11.4274	10.7035	7.63136	14.6134	12.7346	8.99171	17.5342	14.71	10.6235	20.7374	16.6886	11.8036	23.6315	18.3291	13.0826	26.0562	20.0015	14.1916	28.7327	21.5296	15.2715	31.0347	23.0012	16.0825	32.7424	24.5438	16.9817	36.2112
36	0.9	10.3613	7.56201	14.5285	13.7165	9.69157	18.6253	16.2495	11.6254	22.3351	18.7607	13.4948	26.3517	21.3475	15.1143	29.6344	23.5131	16.6347	33.4416	25.4595	17.985	36.6302	27.4463	19.6043	39.5916	29.4357	20.5501	41.7507	31.4345	21.7182	45.9309
36	0.95	12.6759	9.30963	17.7495	16.8092	11.9564	22.6215	19.8772	14.1169	27.4749	23.004	16.3577	32.5025	25.9817	18.2592	36.3543	28.6762	20.3065	40.9734	31.1814	21.7405	44.7103	33.67	23.8412	49.2744	35.8821	25.0017	51.7992	38.2309	26.7132	57.6956
37	0.1	2.50775	1.83559	3.51169	3.2881	2.38673	4.57673	3.98049	2.846	5.54823	4.60277	3.29507	6.30486	5.13904	3.63244	7.14068	5.62076	4.16356	8.30372	6.19749	4.40937	9.09886	6.71158	4.75822	9.45844	7.24035	5.14667	10.3209	7.60489	5.1893	10.8369
37	0.2	3.20829	2.32903	4.49354	4.19218	3.03481	5.82223	5.08174	3.63124	7.11128	5.87626	4.20317	8.15313	6.57238	4.67216	9.24067	7.17066	5.26245	10.4913	7.91782	5.62416	11.7447	8.55738	6.08217	12.2189	9.21798	6.5682	12.984	9.75662	6.63556	13.984
37	0.3	3.81805	2.76455	5.3429	5.00537	3.64754	6.95601	6.05365	4.3418	8.49605	6.99664	5.04256	9.76739	7.84592	5.56238	10.9225	8.56814	6.29459	12.6455	9.44415	6.71574	13.9567	10.2242	7.35473	14.5224	10.9939	7.90764	15.4286	11.6561	7.90772	16.6446
37	0.4	4.43126	3.19805	6.20008	5.82369	4.24227	8.09939	7.05695	5.04958	9.88059	8.14699	5.83785	11.3542	9.10613	6.50639	12.7104	9.96264	7.33263	14.5462	10.9676	7.79426	16.1655	11.8798	8.54343	16.752	12.7806	9.1593	17.9221	13.5339	9.16517	19.5362
37	0.5	5.10823	3.67008	7.12953	6.70268	4.90263	9.34046	8.11427	5.77724	11.3661	9.37614	6.76906	13.1787	10.4749	7.56371	14.598	11.5036	8.43359	16.7933	12.6337	9.0753	18.6163	13.6271	9.81172	19.2864	14.7543	10.538	20.5735	15.6227	10.6155	22.3279
37	0.6	5.87654	4.23415	8.17342	7.71185	5.60197	10.7641	9.37081	6.65773	13.0405	10.8401	7.79112	15.1756	12.075	8.66288	16.7852	13.2485	9.69044	19.1585	14.5278	10.3536	21.3772	15.6952	11.2231	22.463	16.9712	12.1797	23.7968	18.0099	12.3245	25.6146
37	0.7	6.8214	4.92312	9.47156	8.9753	6.53532	12.4849	10.9094	7.72179	15.1029	12.5596	9.06576	17.5783	14.0609	9.98002	19.6079	15.4084	11.3681	22.2208	16.8739	12.1523	24.9589	18.2291	13.0797	25.6823	19.7882	14.104	27.621	20.9393	14.2641	29.8165
37	0.8	8.1576	5.90947	11.3422	10.7032	7.78578	14.9212	13.0041	9.257	17.9254	15.0005	10.7451	20.9365	16.8279	11.8682	23.4465	18.3946	13.5195	26.6891	20.2013	14.3453	29.8328	21.8272	15.5706	31.0657	23.7158	16.8436	33.0099	24.9485	16.9305	35.6363
37	0.9	10.4798	7.50913	14.5371	13.6487	9.98305	18.868	16.5632	11.8668	23.1929	19.2357	13.6847	26.5498	21.5159	15.1878	29.9545	23.4174	17.0665	34.5943	25.8238	18.2567	38.2057	27.8423	20.099	39.4036	30.262	21.4915	42.3075	31.8575	21.9073	44.9517
37	0.95	12.7224	9.16763	17.7129	16.6227	12.1895	23.4499	20.2184	14.5548	28.3467	23.5276	16.8159	32.6873	26.2422	18.5477	36.7161	28.7663	20.4992	41.9806	31.533	22.2252	46.2788	34.0791	24.4495	48.7551	36.8301	25.8143	52.6448	38.9315	26.5981	55.4924
38	0.1	2.55037	1.83034	3.48666	3.3019	2.36864	4.5169	3.99816	2.90026	5.70064	4.67548	3.39406	6.47024	5.2085	3.71061	7.47058	5.79402	4.08677	8.21927	6.32497	4.39755	8.77693	6.86483	4.77148	9.77619	7.39957	5.02961	10.5978	7.77765	5.50246	11.3415
38	0.2	3.26317	2.34345	4.44199	4.21716	3.03759	5.77026	5.10033	3.71339	7.32096	5.97627	4.35474	8.35934	6.64877	4.78501	9.49313	7.43823	5.24652	10.4718	8.09554	5.7407	11.3805	8.77034	6.07429	12.3979	9.4408	6.42079	13.5453	9.94366	7.03231	14.383
38	0.3	3.8866	2.79385	5.33557	5.03324	3.62447	6.87141	6.06579	4.43274	8.71844	7.14297	5.15894	10.0614	7.92759	5.65094	11.2975	8.84516	6.2371	12.5175	9.65605	6.83108	13.483	10.4487	7.26479	14.8558	11.2102	7.65162	16.1859	11.8462	8.37269	17.0464
38	0.4	4.528	3.25106	6.1786	5.87467	4.20156	7.99089	7.06876	5.15269	10.0689	8.27521	6.00622	11.5479	9.23618	6.58633	13.256	10.333	7.25186	14.4091	11.2392	7.9338	15.4776	12.1626	8.56627	17.2454	13.042	8.87388	18.7881	13.7722	9.69389	19.7984
38	0.5	5.20137	3.72573	7.13352	6.77052	4.83473	9.17321	8.1462	5.94677	11.6479	9.49758	6.90655	13.304	10.6292	7.50115	15.3972	11.927	8.42268	16.7154	12.9371	9.12743	18.0095	14.0175	9.7625	19.7535	15.02	10.2689	21.7482	15.8699	11.2157	22.968
38	0.6	5.97748	4.26769	8.19622	7.77756	5.5539	10.5911	9.37174	6.8137	13.4703	10.9153	7.91191	15.2497	12.2722	8.62156	17.7146	13.7351	9.63712	19.3351	14.9026	10.5463	20.6873	16.0847	11.2977	22.7716	17.3183	11.8527	25.3327	18.2742	12.92	26.45
38	0.7	6.9204	4.97162	9.57983	9.02789	6.50185	12.228	10.9157	7.92726	15.6286	12.7117	9.16312	17.9679	14.2308	10.0697	20.4322	15.913	11.3943	22.5253	17.3508	12.2286	24.3469	18.7463	13.2998	26.5426	20.0916	13.633	29.3305	21.2352	14.8901	30.8875
38	0.8	8.27759	5.91588	11.4627	10.7816	7.81471	14.6505	13.0458	9.45167	18.6225	15.1995	10.9751	21.2575	16.985	12.0482	24.2869	18.9453	13.498	26.9526	20.6731	14.3943	28.8621	22.2906	15.6571	31.6698	24.0159	16.282	35.0191	25.3241	17.8153	37.1647
38	0.9	10.5792	7.55708	14.6615	13.7608	9.79598	18.6989	16.6046	11.9367	23.518	19.3809	13.998	27.2029	21.6751	15.4083	31.061	24.224	17.0535	34.5042	26.2454	18.5413	36.9693	28.5659	19.7987	40.8174	30.557	20.8164	44.5439	32.4226	23.2967	47.1224
38	0.95	12.9085	9.28785	18.0366	16.8607	11.988	22.9716	20.3177	14.7009	29.3283	23.7881	17.0071	33.192	26.5253	18.5435	38.0138	29.5867	20.7659	41.8323	32.2083	22.5668	45.2202	34.7901	23.883	50.0922	37.3175	25.4445	54.5592	39.6679	28.132	57.0722
39	0.1	2.59346	1.86132	3.52591	3.35708	2.41172	4.55854	4.01745	2.94174	5.68658	4.68984	3.37292	6.48592	5.28333	3.81736	7.38463	5.82391	4.03112	8.37518	6.37642	4.43705	9.1583	6.97985	4.86217	9.85087	7.51207	5.26331	10.513	7.91149	5.52722	11.3624
39	0.2	3.3117	2.39811	4.50817	4.28537	3.07784	5.79669	5.12528	3.73237	7.22625	6.00153	4.32986	8.20231	6.76773	4.86643	9.3977	7.45511	5.18392	10.653	8.16556	5.66818	11.6176	8.91186	6.20618	12.615	9.60278	6.69166	13.3848	10.0897	6.9762	14.4637
39	0.3	3.95323	2.82213	5.34904	5.12586	3.63635	6.86986	6.0911	4.46741	8.59118	7.15182	5.13394	9.80787	8.05824	5.79129	11.2131	8.89731	6.23773	12.724	9.74907	6.79177	13.885	10.6501	7.38542	15.0443	11.4129	8.04496	15.8816	12.0635	8.30316	17.378
39	0.4	4.59318	3.29053	6.26135	5.95928	4.25562	7.99073	7.08048	5.2177	9.99941	8.32093	5.99068	11.3664	9.37705	6.75213	13.0754	10.3235	7.34461	14.8651	11.3021	7.83629	16.2214	12.3357	8.62919	17.2909	13.2915	9.35829	18.4066	13.9754	9.68397	20.0978
39	0.5	5.27123	3.80276	7.221	6.84791	4.89967	9.22647	8.15335	5.97261	11.3728	9.61522	6.89372	13.1414	10.7628	7.69321	14.9894	11.8869	8.40276	17.1892	13.0411	9.12504	18.6414	14.189	9.94796	20.1116	15.3186	10.7264	21.4211	16.089	11.1353	22.9614
39	0.6	6.0628	4.38199	8.33901	7.86775	5.63562	10.6465	9.41407	6.91657	13.1767	11.0455	7.98291	15.0389	12.3967	8.93051	17.2484	13.6888	9.61262	19.613	15.0145	10.485	21.3876	16.3199	11.3044	23.1499	17.6764	12.2907	24.7118	18.58	12.7149	26.4351
39	0.7	7.03297	5.13875	9.67133	9.15737	6.5601	12.3743	10.9362	8.07461	15.3694	12.8588	9.29678	17.4583	14.412	10.3976	20.3348	15.9105	11.2608	22.8655	17.3884	12.1143	25.1567	18.9992	13.1683	26.9086	20.5985	14.289	28.6602	21.6125	14.889	30.6433
39	0.8	8.41209	6.05595	11.4745	10.924	7.82842	14.7097	13.0956	9.57242	18.3413	15.2959	11.0436	21.0582	17.1182	12.2569	23.9698	19.015	13.4228	27.2776	20.7469	14.5094	29.6768	22.6419	15.7916	32.3524	24.494	17.0844	34.0911	25.7332	17.6613	36.8393
39	0.9	10.7598	7.71971	14.6858	13.9167	10.0961	18.9412	16.7142	12.1753	23.4566	19.5351	14.0473	26.8714	21.9284	15.8321	30.3397	24.3156	17.1785	34.7448	26.5274	18.6544	38.3553	28.8181	20.0607	41.5713	31.3404	21.9059	44.0242	33.0352	22.7149	47.0911
39	0.95	13.1466	9.49514	18.1055	17.0516	12.2172	23.2731	20.3879	14.7046	28.6262	23.888	17.174	33.0754	26.9021	19.5241	37.8944	29.5884	20.9998	43.0163	32.5246	22.6211	47.1952	35.3219	24.6808	50.7323	38.2214	26.4328	53.7718	40.2571	27.666	57.962
40	0.1	2.62254	1.84504	3.60537	3.36729	2.42716	4.60614	4.0769	2.86965	5.78373	4.80268	3.44434	6.75993	5.38428	3.82781	7.52478	5.97171	4.22897	8.21808	6.55832	4.6081	9.46737	7.12453	4.84151	9.9826	7.72285	5.16617	11.1541	8.10612	5.59162	11.739
40	0.2	3.33186	2.34221	4.64008	4.26641	3.10584	5.86963	5.21106	3.68271	7.36428	6.11932	4.41521	8.55734	6.88605	4.90173	9.55833	7.5985	5.39264	10.5624	8.37703	5.86099	12.1533	9.08344	6.16783	12.7952	9.83786	6.5649	14.3548	10.3122	7.15053	15.2526
40	0.3	3.9793	2.80206	5.58484	5.09158	3.66213	6.98844	6.23444	4.38442	8.77948	7.32426	5.23645	10.1796	8.22061	5.83831	11.424	9.08303	6.4683	12.5585	10.0057	7.06703	14.5033	10.8364	7.34926	15.2171	11.7136	7.90011	17.162	12.338	8.61942	18.0912
40	0.4	4.63203	3.29883	6.47669	5.91659	4.28025	8.13305	7.24014	5.09087	10.1731	8.52427	6.14758	11.8856	9.57169	6.77744	13.2039	10.5371	7.53067	14.5773	11.6447	8.2304	16.7745	12.5964	8.51305	17.7046	13.6067	9.12179	19.9718	14.411	10.0419	21.1517
40	0.5	5.32725	3.76975	7.37497	6.8165	4.93215	9.37785	8.32906	5.85976	11.7756	9.80173	7.11251	13.7316	11.044	7.81465	15.208	12.1534	8.64931	16.7404	13.3669	9.43288	19.341	14.4694	9.87409	20.2677	15.7031	10.618	22.758	16.5422	11.5472	24.2018
40	0.6	6.11816	4.35417	8.52496	7.8392	5.63436	10.712	9.6127	6.75897	13.5669	11.2928	8.1282	15.8317	12.7085	8.94988	17.4772	14.008	9.99079	19.4739	15.4242	10.8491	22.0148	16.6886	11.355	23.5053	18.0712	12.1806	26.2546	19.0565	13.2808	27.907
40	0.7	7.10263	5.05139	9.89092	9.12339	6.55983	12.5449	11.1415	7.91966	15.6696	13.1267	9.42658	18.3584	14.7429	10.4541	20.4627	16.2505	11.6049	22.6719	17.9468	12.6745	25.8199	19.4323	13.0626	27.5028	21.0164	14.16	30.5773	22.1449	15.4164	32.7147
40	0.8	8.45253	6.02727	11.9175	10.8694	7.83923	14.9648	13.3065	9.43649	18.7912	15.654	11.2428	21.9247	17.5921	12.6282	24.5025	19.4621	13.811	27.1101	21.3422	15.0513	30.7226	23.2269	15.6532	32.9123	25.0728	16.8328	36.492	26.3031	18.2215	39.0395
40	0.9	10.8201	7.6897	15.1283	13.873	10.0313	19.0441	17.0108	12.0003	24.0018	19.9462	14.3547	27.7026	22.4956	16.1399	31.1534	24.7749	17.6086	34.6858	27.1984	19.1823	39.451	29.6977	19.8451	42.0004	32.1444	21.4794	46.5037	33.6099	23.3105	49.6195
40	0.95	13.2527	9.29505	18.6807	16.9679	12.3478	23.548	20.8535	14.6018	29.3161	24.4136	17.3619	34.0538	27.6076	19.5008	38.1562	30.4719	21.4985	42.9331	33.2163	23.4514	48.5725	36.361	24.0922	51.1409	39.1893	26.1501	57.0514	41.2263	28.3958	60.7418
41	0.1	2.58266	1.86367	3.60174	3.4116	2.44505	4.70734	4.19603	3.04702	5.6891	4.82523	3.38382	6.82436	5.49911	3.82056	7.77994	5.94234	4.23524	8.65786	6.6111	4.73683	9.16083	7.12848	4.8968	10.1737	7.71991	5.33284	11.1549	8.22408	5.59465	11.6571
41	0.2	3.29191	2.38081	4.56704	4.35728	3.14736	6.0727	5.36697	3.88156	7.26461	6.15649	4.30223	8.71083	6.9955	4.84685	9.93563	7.59373	5.44519	11.0274	8.45276	5.9936	11.6965	9.09221	6.24648	12.9871	9.81473	6.85099	14.2289	10.4975	7.16091	14.7541
41	0.3	3.92586	2.82744	5.45971	5.2	3.7425	7.22515	6.404	4.58472	8.67058	7.34314	5.13224	10.3426	8.3208	5.82265	11.9416	9.07649	6.4754	13.099	10.0595	7.23421	13.9256	10.8711	7.41533	15.4414	11.7271	8.13785	16.8863	12.5586	8.47702	17.7548
41	0.4	4.58135	3.25425	6.3153	6.04548	4.32381	8.3957	7.42572	5.39413	10.0757	8.53516	6.00581	12.111	9.69984	6.75488	13.7348	10.5609	7.55701	15.2175	11.6842	8.29522	16.1315	12.6538	8.67904	17.855	13.6249	9.41988	19.514	14.5317	9.88617	20.6107
41	0.5	5.26426	3.76786	7.25762	6.93822	4.98718	9.64356	8.57956	6.1934	11.5754	9.82187	6.91548	13.9572	11.1531	7.77169	15.9434	12.143	8.65551	17.4743	13.4413	9.59282	18.6097	14.5932	9.96171	20.4989	15.7578	10.8614	22.5718	16.7682	11.3593	23.8161
41	0.6	6.02937	4.31863	8.34718	8.00929	5.77126	11.061	9.85741	7.1317	13.3491	11.2871	7.93089	15.8955	12.8669	8.92072	18.3195	13.9508	10.0341	20.2061	15.4867	11.0075	21.4921	16.8437	11.3746	23.3727	18.0888	12.5366	26.0239	19.2448	13.1334	27.4334
41	0.7	7.05387	5.0406	9.72735	9.30345	6.72429	12.7931	11.4573	8.36599	15.6315	13.1917	9.25652	18.5055	14.8976	10.4403	21.5394	16.262	11.6471	23.3613	17.9501	12.8526	25.1155	19.5514	13.4318	27.3367	21.0975	14.6811	30.1905	22.4965	15.2347	31.7216
41	0.8	8.43511	5.98812	11.59	11.103	8.03356	15.3083	13.6815	9.92888	18.4769	15.6703	11.0078	22.2267	17.78	12.3807	25.548	19.3858	13.9381	27.9045	21.4077	15.4667	30.0235	23.3184	15.9952	32.7701	25.0964	17.3116	36.0866	26.786	18.1376	38.2662
41	0.9	10.7097	7.62808	14.7819	14.1779	10.2635	19.9809	17.4968	12.6539	23.4587	20.0573	13.9662	28.42	22.5493	15.7541	32.9245	24.6759	17.7291	35.8694	27.3943	19.8745	38.5855	29.6509	20.3074	41.9161	32.1166	22.1056	45.7837	34.1959	23.0232	48.4905
41	0.95	13.0756	9.27471	18.1467	17.3845	12.548	24.2899	21.4338	15.3429	28.6414	24.4681	17.0976	34.9238	27.7796	19.2427	39.3428	30.1872	21.8512	44.3878	33.5797	24.0569	47.2474	36.4941	24.8198	51.4449	39.2485	27.2899	56.5618	41.8466	28.4682	59.3524
42	0.1	2.60749	1.873	3.59032	3.43219	2.44795	4.69535	4.20102	2.95885	6.03497	4.84634	3.41105	6.79197	5.50298	3.83732	7.75264	6.12523	4.25267	8.63984	6.71544	4.70084	9.29405	7.17109	5.04377	10.4598	7.7912	5.31981	11.3164	8.30675	5.88437	11.8937
42	0.2	3.32691	2.3641	4.58375	4.39172	3.12573	5.99303	5.37615	3.81268	7.63265	6.1984	4.40308	8.64425	7.04211	4.93154	9.83739	7.79625	5.54662	11.1134	8.54032	6.07063	11.8916	9.14656	6.4488	13.5299	9.9005	6.76737	14.4995	10.6386	7.38515	15.1235
42	0.3	3.96274	2.81719	5.39312	5.2411	3.7503	7.152	6.38504	4.5418	9.19671	7.38446	5.24059	10.2845	8.43009	5.93226	11.6861	9.3311	6.60679	13.3064	10.2248	7.19037	14.2333	10.9343	7.67733	15.9414	11.8555	8.1336	17.3294	12.6934	8.74029	18.1461
42	0.4	4.61126	3.30741	6.33428	6.09328	4.36313	8.34536	7.41306	5.27833	10.6161	8.58259	6.09756	11.8967	9.79265	6.91569	13.6384	10.7805	7.66514	15.3373	11.9092	8.3553	16.6466	12.7125	8.90555	18.5274	13.7752	9.41266	19.96	14.7705	10.2383	21.0448
42	0.5	5.30649	3.79892	7.30245	6.99749	5.01883	9.60564	8.54988	6.04015	12.2043	9.90047	6.99118	13.8833	11.2604	7.9421	15.6056	12.4547	8.87578	17.6864	13.7035	9.68617	18.9605	14.6151	10.2596	21.2211	15.8689	10.8606	23.045	16.9928	11.6394	24.2209
42	0.6	6.10873	4.39175	8.35471	8.08911	5.80544	11.1075	9.82411	6.94309	13.9548	11.4004	8.09995	15.9381	12.9468	9.09995	17.9835	14.3215	10.1271	20.3534	15.7638	11.1081	22.2168	16.8723	11.8502	24.5793	18.3114	12.5579	26.4365	19.5658	13.467	27.8738
42	0.7	7.11293	5.09389	9.75786	9.42148	6.75787	12.9615	11.4142	8.04395	16.4024	13.2718	9.31269	18.6361	15.0008	10.5972	21.0118	16.6418	11.8419	23.9162	18.3332	12.913	25.5592	19.5711	13.6794	28.9074	21.2702	14.6473	30.7295	22.6555	15.5197	32.3408
42	0.8	8.49263	6.12914	11.596	11.3039	7.98161	15.3832	13.6568	9.65704	19.5272	15.7793	11.2215	22.2213	17.8685	12.7017	25.1527	19.8597	14.1349	28.3851	21.9043	15.4568	30.6929	23.3269	16.401	34.5415	25.406	17.6497	36.5297	27.1829	18.7238	38.7824
42	0.9	10.8291	7.69206	14.9331	14.3207	10.2591	19.5729	17.5073	12.3167	25.2125	20.1476	14.1863	28.3158	22.9555	16.0042	32.0797	25.3246	18.0588	35.7987	27.9362	19.664	39.1856	29.9194	20.8609	44.3132	32.5141	22.4364	46.8602	34.6659	24.035	49.3625
42	0.95	13.1798	9.43364	18.3943	17.588	12.3645	24.2148	21.4561	14.9419	30.8811	24.7624	17.3578	34.858	28.0306	19.5164	39.5229	30.9841	22.1026	44.1551	34.1866	23.8521	48.5136	36.4815	25.5357	54.1914	39.6024	27.0299	57.7781	42.4679	29.0601	60.2378
43	0.1	2.64714	1.92214	3.77464	3.43242	2.49529	5.00907	4.19318	2.97389	5.92139	4.96273	3.50102	6.90434	5.5203	3.82921	7.82174	6.18361	4.40438	8.62527	6.78217	4.86238	9.6329	7.34653	5.22001	10.7895	7.86532	5.48874	11.4332	8.43452	5.92512	12.5456
43	0.2	3.37454	2.45743	4.73194	4.38289	3.20031	6.32273	5.37498	3.81105	7.59959	6.33138	4.46304	8.70628	7.05656	4.90759	9.91853	7.87479	5.59762	10.9918	8.69693	6.18277	12.4073	9.42196	6.61856	13.5975	10.0547	6.92474	14.5469	10.7489	7.50039	16.1252
43	0.3	4.02173	2.93266	5.67409	5.24448	3.83	7.57017	6.44134	4.51695	8.99998	7.54552	5.38074	10.3541	8.43592	5.84394	11.8579	9.42312	6.706	13.2097	10.3224	7.4276	14.7852	11.245	7.98866	16.0582	11.9725	8.29044	17.3459	12.8385	9.02233	19.1376
43	0.4	4.68069	3.42466	6.64416	6.10432	4.46945	8.83452	7.48677	5.27704	10.4665	8.80557	6.23488	12.0639	9.79244	6.82992	13.6791	10.9126	7.74872	15.2368	11.9799	8.58264	17.0397	13.0953	9.26644	18.7717	13.923	9.67172	20.0861	14.8362	10.571	22.1544
43	0.5	5.40068	3.94701	7.56679	7.05552	5.1475	10.2214	8.60399	6.09041	12.0453	10.099	7.20398	13.9501	11.2612	7.81026	15.9409	12.6052	8.86295	17.5616	13.7779	9.89609	19.5444	15.0587	10.7047	21.5201	15.9919	11.1079	23.0358	17.1524	12.035	25.4513
43	0.6	6.20685	4.55432	8.66065	8.13311	5.90021	11.6916	9.88258	6.9806	13.8691	11.6364	8.33092	16.0904	13.0234	8.94284	18.3055	14.511	10.2476	20.3983	15.8544	11.4096	22.6061	17.3223	12.3142	24.7915	18.5116	12.7811	26.4743	19.789	13.8164	29.4872
43	0.7	7.22181	5.32802	10.1784	9.44117	6.8474	13.6648	11.4736	8.0631	16.1581	13.5075	9.62117	18.6959	15.1145	10.4952	21.1864	16.8483	11.9206	23.6136	18.4777	13.3271	26.4427	20.1439	14.1473	28.8211	21.4545	14.8413	30.8272	23.0326	16.2255	34.2396
43	0.8	8.62805	6.33296	12.0107	11.2941	8.13561	16.2875	13.6897	9.62527	19.4998	16.1578	11.4214	22.2173	18.0191	12.5247	25.1761	20.0834	14.1662	27.9287	22.0322	15.8145	31.499	24.0345	17.034	34.7356	25.6384	17.5861	36.9465	27.4778	19.2636	40.764
43	0.9	10.9795	8.02474	15.3021	14.389	10.299	20.7104	17.5262	12.3677	24.9037	20.6456	14.5849	28.6942	23.0512	16.0058	32.217	25.6256	18.0715	35.7108	28.2052	20.14	40.4783	30.8189	21.6514	44.5459	32.7826	22.4695	47.8569	35.0498	24.6297	52.2952
43	0.95	13.5553	9.78589	18.792	17.5606	12.7613	25.3658	21.408	15.1315	30.4491	25.35	17.7339	34.7709	28.2327	19.511	39.4767	31.465	22.1575	43.8179	34.5841	24.631	49.6398	37.5709	26.355	54.193	40.0803	27.4186	58.1168	42.9805	30.171	64.4614
44	0.1	2.64082	1.95257	3.79245	3.47954	2.52585	4.83693	4.26302	3.07219	5.93547	4.91988	3.56048	7.02856	5.57572	3.98077	7.99283	6.33261	4.37501	9.02395	6.79334	4.81318	9.99168	7.44837	5.08843	10.8655	8.03994	5.42701	11.5834	8.50187	6.03295	12.6261
44	0.2	3.3712	2.49005	4.87668	4.46033	3.22156	6.16686	5.43378	3.91875	7.61119	6.31949	4.5627	8.98261	7.1179	5.0857	10.1536	8.068	5.61848	11.3897	8.69464	6.08554	12.7976	9.57924	6.59492	13.7043	10.2125	6.91967	14.751	10.8331	7.74084	16.1225
44	0.3	4.0026	2.97959	5.85288	5.32334	3.84729	7.30264	6.48961	4.69085	9.14105	7.51981	5.41008	10.7358	8.49726	6.11764	12.1235	9.67071	6.64103	13.5638	10.3775	7.27042	15.3259	11.4037	7.77225	16.3611	12.1764	8.35269	17.6218	12.9482	9.28453	19.3821
44	0.4	4.67484	3.45534	6.83139	6.18096	4.46069	8.48029	7.5468	5.43539	10.5954	8.72502	6.31761	12.4585	9.86565	7.10882	14.2203	11.2572	7.74066	15.8127	12.0398	8.48784	17.591	13.2443	9.05288	19.0226	14.1466	9.65388	20.5158	15.0714	10.7907	22.4257
44	0.5	5.38282	4.00343	7.80808	7.12344	5.11667	9.82179	8.65681	6.2779	12.1576	10.0613	7.25292	14.2932	11.3652	8.21502	16.3825	12.9429	8.93692	18.197	13.8809	9.74239	20.3666	15.2611	10.384	22.059	16.3375	11.1647	23.6823	17.4087	12.5223	25.741
44	0.6	6.20565	4.62539	8.95718	8.1934	5.94552	11.3616	9.96198	7.21367	14.156	11.5769	8.3205	16.3069	13.1281	9.35226	18.8107	14.8483	10.2608	20.9058	15.9793	11.3194	23.3241	17.4901	12.0244	25.3579	18.7705	12.7815	27.1573	20.0625	14.4376	29.5671
44	0.7	7.19753	5.34706	10.3412	9.5339	6.9193	13.2094	11.6105	8.47531	16.2844	13.4805	9.70757	19.0059	15.25	10.8939	21.8247	17.3338	11.8939	24.2574	18.6194	13.1556	27.1895	20.4397	13.9419	29.4482	21.773	14.9132	31.5246	23.2237	16.8133	34.0903
44	0.8	8.5963	6.3321	12.3386	11.4054	8.35201	15.6267	13.8145	10.0369	19.4623	16.0946	11.568	22.7479	18.185	13.0233	26.2733	20.6545	14.2524	29.0534	22.1737	15.6746	32.3922	24.4257	16.6225	35.2841	26.0137	17.7225	37.6209	27.7525	19.989	40.9626
44	0.9	10.9525	8.09691	15.7805	14.519	10.5653	20.0476	17.7493	12.642	24.7734	20.5304	14.8051	29.2451	23.2476	16.5817	33.0441	26.3665	18.0419	36.6694	28.3008	19.9519	41.592	31.0654	21.3045	45.7724	33.1253	22.361	48.6969	35.4834	25.44	52.6563
44	0.95	13.4956	9.87047	18.9286	17.7342	12.8485	24.6088	21.7093	15.5546	30.5812	25.1525	18.1301	35.4778	28.2935	20.4393	40.562	32.3586	22.1747	45.0966	34.7218	24.3549	51.0372	37.9575	26.1873	55.5672	40.5201	27.4038	59.337	43.191	31.0352	64.4004
45	0.1	2.67025	1.92351	3.73725	3.4999	2.50091	4.93378	4.34836	3.04232	5.97907	5.04306	3.64476	7.1084	5.71946	4.0523	8.0288	6.30759	4.59233	9.09996	7.00198	4.85591	10.1819	7.54224	5.27011	10.9822	8.07397	5.66935	11.4641	8.69401	5.94004	12.2679
45	0.2	3.39842	2.46727	4.75306	4.46603	3.22543	6.25585	5.54098	3.87914	7.58795	6.45045	4.6202	9.07317	7.29791	5.14351	10.3707	8.0901	5.82926	11.6284	8.94468	6.23694	12.7802	9.64364	6.75138	13.983	10.3087	7.23867	14.6439	11.0756	7.63639	15.704
45	0.3	4.03524	2.91292	5.69738	5.33697	3.87527	7.36757	6.61354	4.64699	8.97724	7.68604	5.52997	10.8288	8.71427	6.19712	12.2377	9.61142	6.99282	14.0138	10.6657	7.50697	15.1836	11.4613	7.94584	16.636	12.2591	8.68333	17.4137	13.1623	9.167	18.933
45	0.4	4.6914	3.38685	6.64887	6.2062	4.52898	8.61551	7.71513	5.4184	10.4976	8.93273	6.46991	12.6247	10.0815	7.15373	14.1604	11.1961	8.08172	16.4007	12.4035	8.71509	17.8239	13.3343	9.25149	19.3804	14.3075	10.1209	20.2254	15.3899	10.5632	21.9919
45	0.5	5.40368	3.91828	7.64946	7.14971	5.18553	9.82819	8.86647	6.20883	12.2256	10.2724	7.43584	14.3664	11.6657	8.3029	16.3536	12.921	9.29749	18.8381	14.2649	10.0288	20.2528	15.3709	10.6773	22.4826	16.3877	11.5774	23.0155	17.6918	12.1561	25.2782
45	0.6	6.23149	4.5394	8.89887	8.21008	5.93336	11.4005	10.1979	7.14479	13.9922	11.846	8.63693	16.6101	13.431	9.55611	18.7443	14.9106	10.7127	21.7092	16.4064	11.515	23.3873	17.7016	12.2474	26.0548	18.9037	13.3577	26.8646	20.4642	14.0369	29.0302
45	0.7	7.21603	5.20192	10.2544	9.56908	6.90112	13.2292	11.8665	8.29663	16.2047	13.7689	10.0437	19.2987	15.5472	11.0455	21.9192	17.2666	12.4587	25.0799	19.1181	13.4619	26.8684	20.6297	14.319	30.0316	21.9536	15.5038	31.0818	23.7163	16.4749	33.8492
45	0.8	8.61473	6.2561	12.1853	11.4277	8.23748	15.8478	14.1716	9.87057	19.3735	16.3955	11.9851	23.0873	18.6131	13.2447	26.1516	20.5168	14.7111	29.8421	22.8141	16.0616	31.9731	24.6351	17.1809	35.9053	26.1571	18.5054	37.2868	28.3208	19.4661	40.3456
45	0.9	11.0332	7.97668	15.4308	14.6331	10.5652	20.3453	18.0322	12.5089	24.9932	20.9523	15.2673	29.5189	23.7124	16.7859	33.5251	26.2874	18.7709	38.477	29.0907	20.2332	41.0006	31.3026	21.7312	45.7954	33.5042	23.3983	47.7898	36.1597	24.8875	51.3013
45	0.95	13.4758	9.70824	19.154	17.9706	12.8918	25.0248	22.0119	15.1926	30.5867	25.5463	18.4757	36.0896	29.1495	20.4167	41.2259	32.1905	23.3334	46.704	35.5523	24.8532	51.1074	38.5046	26.3095	56.8394	40.9885	28.669	58.7281	44.4425	30.4197	63.427
46	0.1	2.68826	1.91559	3.73712	3.55668	2.5506	5.07259	4.36153	3.03829	6.06929	5.10555	3.60417	7.11906	5.69588	4.07478	8.07337	6.37629	4.38665	9.43403	7.00943	4.88757	10.0615	7.72483	5.36358	11.2459	8.26159	5.53822	12.0062	8.77146	6.10322	12.6237
46	0.2	3.43595	2.44955	4.78583	4.53805	3.28262	6.3855	5.5887	3.8975	7.77699	6.55752	4.61321	9.05119	7.25944	5.23318	10.373	8.14118	5.64364	12.009	8.91768	6.206	12.9825	9.87362	6.86727	14.5065	10.6121	7.03986	15.3156	11.2062	7.80763	15.9615
46	0.3	4.10131	2.90631	5.69585	5.41975	3.85882	7.65194	6.6533	4.68907	9.2559	7.82388	5.49978	10.7726	8.67174	6.23168	12.4671	9.74325	6.7505	14.2996	10.6165	7.39174	15.4661	11.7788	8.06247	17.3357	12.6507	8.31436	18.3328	13.3631	9.29106	19.34
46	0.4	4.77441	3.39175	6.6352	6.29229	4.56766	8.99577	7.76407	5.48024	10.8592	9.07689	6.38347	12.4753	10.1072	7.31193	14.5776	11.3147	7.81931	16.4153	12.3597	8.61421	18.0098	13.6693	9.35047	20.2884	14.7564	9.75933	21.3177	15.526	10.7809	22.6425
46	0.5	5.49876	3.90722	7.67384	7.25889	5.2519	10.3334	8.93973	6.26941	12.4341	10.4723	7.41543	14.385	11.6389	8.37563	16.6843	13.024	8.94128	18.9358	14.267	9.94034	20.7375	15.7467	10.7875	23.2221	16.9618	11.2625	24.2798	17.9073	12.4678	26.4477
46	0.6	6.31201	4.52858	8.87953	8.36175	6.01815	11.8938	10.3082	7.1961	14.4893	12.0292	8.47138	16.5554	13.4294	9.6093	19.1297	15.052	10.2369	21.8306	16.3718	11.4175	23.9448	18.1465	12.4899	26.7357	19.4965	12.9589	28.0974	20.4938	14.4753	30.4864
46	0.7	7.33604	5.24141	10.2675	9.70478	6.97493	13.6921	11.9518	8.46295	16.6647	14.0163	9.91454	19.253	15.5638	11.1173	22.1669	17.4741	11.9532	25.5197	19.0703	13.3934	27.7203	21.1151	14.4363	30.8983	22.6979	15.1233	32.8248	23.8891	16.7813	35.4037
46	0.8	8.76484	6.26293	12.2521	11.5801	8.39232	16.2852	14.2025	9.96978	19.7752	16.685	11.7739	23.0937	18.6006	13.2713	26.4206	20.7914	14.3182	30.4141	22.7546	16.0262	33.5436	25.1767	17.3838	36.8476	27.0132	17.955	39.0604	28.5557	19.7165	41.5635
46	0.9	11.2341	7.97276	15.6998	14.6967	10.7799	20.9922	18.1079	12.6865	25.2206	21.2893	15.0379	29.5218	23.684	16.8703	34.0998	26.6165	18.2073	39.0861	29.2191	20.267	42.5325	32.1675	22.2548	47.4106	34.3704	23.0889	50.3704	36.4759	25.2829	53.5769
46	0.95	13.7011	9.63909	19.3341	17.9861	13.0547	25.8335	22.1168	15.4821	31.1506	25.9857	18.2005	36.2469	28.8884	20.8136	41.7002	32.5855	22.4392	47.3639	35.5864	24.7679	51.384	39.1945	27.2451	57.5154	42.3069	28.0738	61.4956	44.5871	30.8627	65.8356
47	0.1	2.68842	1.93505	3.67219	3.55763	2.53556	4.93311	4.38323	3.22628	6.0243	5.15112	3.59583	7.21073	5.83528	4.06798	8.47603	6.43118	4.54076	9.12712	7.18724	4.97067	10.1609	7.69936	5.41303	11.2473	8.32721	5.84939	11.9971	8.91105	5.87359	13.1451
47	0.2	3.42017	2.46507	4.72134	4.53293	3.20935	6.26298	5.61873	4.05435	7.63665	6.58445	4.54533	9.1799	7.45738	5.20979	10.85	8.22619	5.78531	11.5593	9.11284	6.36265	13.1313	9.77278	6.90605	14.4087	10.6677	7.42218	15.2319	11.3832	7.62136	16.4672
47	0.3	4.09834	2.92661	5.6398	5.42573	3.83834	7.49807	6.69238	4.8418	9.15033	7.8556	5.45632	10.9109	8.91315	6.20289	12.824	9.81577	6.869	13.8516	10.8937	7.65176	15.8828	11.6372	8.22147	17.1448	12.7186	8.89796	18.0961	13.5465	9.07725	19.3885
47	0.4	4.75423	3.40016	6.51846	6.31471	4.45724	8.69448	7.74971	5.63552	10.6692	9.14881	6.29897	12.6809	10.3418	7.25604	14.8523	11.4274	8.03996	16.1175	12.6684	8.86586	18.4763	13.5228	9.61959	20.0931	14.712	10.3521	21.1473	15.7506	10.5795	22.7572
47	0.5	5.47673	3.92381	7.50582	7.24792	5.18042	9.9791	8.9194	6.47682	12.2461	10.5107	7.35061	14.5153	11.9132	8.33177	17.1988	13.1658	9.20401	18.605	14.5812	10.1389	21.2023	15.5694	11.0314	22.953	16.9728	11.8629	24.3753	18.1054	12.1171	26.6984
47	0.6	6.29996	4.5063	8.65362	8.36973	5.96054	11.5089	10.2876	7.48969	14.0934	12.0692	8.43117	16.8624	13.7161	9.52684	19.9062	15.1438	10.712	21.1833	16.7654	11.6227	24.4388	17.9433	12.7052	26.2078	19.5506	13.7193	28.1616	20.8669	14.0445	30.1727
47	0.7	7.31321	5.22014	10.0395	9.72999	6.90916	13.441	11.98	8.6302	16.4538	14.0522	9.81104	19.4786	15.9595	11.1156	23.0815	17.5974	12.4416	24.8066	19.5033	13.7013	28.4168	20.8509	14.6764	30.6624	22.745	16.0223	32.5484	24.3178	16.3256	35.3162
47	0.8	8.74926	6.26015	11.9996	11.637	8.30195	16.0075	14.3157	10.2885	19.6497	16.7555	11.7102	23.526	19.032	13.2676	27.5308	21.0247	14.8774	29.5931	23.2295	16.1403	33.6054	24.9878	17.5006	36.6448	27.1163	19.0027	39.0024	28.9072	19.3212	42.2336
47	0.9	11.1471	7.97182	15.5423	14.7822	10.6772	20.5642	18.3334	13.1782	25.401	21.3732	14.9319	30.3445	24.3437	16.9877	35.1065	26.8922	18.8646	37.4667	29.7627	20.5256	43.0733	31.914	22.2158	46.8065	34.5422	24.1909	49.7298	36.9472	24.4198	54.0603
47	0.95	13.6654	9.78176	19.0473	18.133	12.8335	24.8721	22.4195	15.9848	30.8681	26.1473	18.1705	37.2607	29.7725	20.5791	42.7551	32.9	23.217	46.1476	36.3479	24.978	52.7603	39.1264	27.0574	58.1284	42.4653	29.6293	61.1648	45.2252	30.502	66.2047
48	0.1	2.71242	1.91648	3.74622	3.57159	2.50822	4.99376	4.42114	3.15713	6.06374	5.13011	3.63388	7.35138	5.86269	4.03679	8.31199	6.46581	4.52741	9.36697	7.18136	5.07821	10.1831	7.84503	5.37425	11.2799	8.46536	5.69272	12.3117	9.04239	6.1228	13.226
48	0.2	3.47764	2.45713	4.8374	4.57886	3.19884	6.34535	5.65777	4.00903	7.76111	6.55842	4.66688	9.40327	7.50358	5.1928	10.6668	8.26253	5.79903	11.8617	9.14741	6.54968	13.0926	9.96999	6.86753	14.2892	10.8182	7.31795	15.7195	11.5149	7.75595	16.9661
48	0.3	4.13636	2.93817	5.75818	5.43576	3.7988	7.5745	6.76359	4.77343	9.26981	7.82132	5.61029	11.0878	8.90489	6.22793	12.6168	9.87607	6.90599	14.1588	10.9132	7.74656	15.5558	11.8998	8.16481	17.2107	12.9342	8.68751	18.7916	13.7281	9.32243	20.1918
48	0.4	4.81054	3.41612	6.71831	6.3239	4.45686	8.7659	7.84772	5.52612	10.7561	9.09914	6.52362	12.8727	10.3414	7.20493	14.7022	11.5145	8.06302	16.4497	12.695	9.05	18.0035	13.849	9.49599	19.8994	15.012	10.0208	21.9863	15.9862	10.8446	23.6175
48	0.5	5.55811	3.91866	7.72564	7.29311	5.11457	10.0583	9.03634	6.33627	12.4044	10.4571	7.51333	14.7789	11.9341	8.33859	16.8879	13.2321	9.20279	18.9456	14.6379	10.4425	20.705	15.8948	10.89	22.663	17.2448	11.5593	25.2087	18.4015	12.3849	27.1975
48	0.6	6.38565	4.5216	8.89464	8.37868	5.96914	11.5262	10.3987	7.36707	14.1956	12.018	8.5831	17.115	13.723	9.54377	19.396	15.2538	10.6037	21.9291	16.845	11.9974	23.9617	18.3781	12.7024	26.1977	19.8729	13.4165	28.9588	21.1804	14.2668	30.9503
48	0.7	7.41086	5.24085	10.3378	9.77491	6.91747	13.4724	12.0911	8.55176	16.6354	13.977	10.0059	20.0353	15.9609	11.2122	22.7046	17.7036	12.4618	25.3866	19.5895	13.9623	27.7969	21.3685	14.8317	30.5524	23.1488	15.6107	33.9066	24.632	16.6471	36.0872
48	0.8	8.84051	6.25407	12.4602	11.6325	8.26287	16.2103	14.4458	10.1564	19.8686	16.7534	11.9256	23.695	19.1537	13.3292	27.1199	21.1583	14.7929	30.3858	23.4021	16.4973	33.0752	25.6835	17.5745	36.4903	27.6252	18.7173	40.4499	29.3699	19.856	43.1684
48	0.9	11.2915	7.96284	15.9354	14.8903	10.4972	20.6584	18.3992	12.8654	25.3378	21.3874	15.3015	30.4791	24.4169	16.8031	34.7918	27.0919	18.7459	38.6437	29.8995	21.1556	42.6332	32.6526	22.4517	46.6004	35.2292	23.9632	51.0571	37.5851	25.5127	56.0411
48	0.95	13.8527	9.65561	19.392	18.2401	12.7609	25.5881	22.594	15.8192	31.216	26.2152	18.6006	36.8408	29.8159	20.4401	41.9178	32.9743	22.9401	47.8675	36.508	25.8328	52.0816	39.9389	27.1142	57.2939	43.2226	29.0755	62.8173	46.1131	31.1132	67.8136
49	0.1	2.74671	1.91283	3.81048	3.64491	2.59376	5.11263	4.48147	3.09684	6.16559	5.2421	3.71039	7.35339	5.92226	4.24591	8.49694	6.58984	4.64226	9.68379	7.29923	5.25278	10.7368	8.00178	5.44476	11.3274	8.53219	5.70214	12.4367	9.23321	6.06486	13.684
49	0.2	3.51405	2.4677	4.90719	4.65214	3.32142	6.51914	5.72175	3.95971	7.88627	6.67366	4.7584	9.36271	7.50058	5.45659	10.9375	8.42082	5.95412	12.3204	9.34392	6.64688	13.6676	10.1662	7.01517	14.6592	10.8396	7.3479	15.8489	11.7609	7.77987	17.3979
49	0.3	4.19099	2.91613	5.78987	5.54986	4.004	7.84527	6.80955	4.72974	9.44136	7.97674	5.67304	11.1777	8.98737	6.48719	12.836	10.027	7.00654	14.5172	11.0844	7.8987	16.3332	12.1362	8.41139	17.399	12.9673	8.75322	18.8302	14.0078	9.30946	20.7966
49	0.4	4.8691	3.40799	6.72277	6.45202	4.61935	9.19601	7.91791	5.49658	11.0025	9.26133	6.63634	13.1198	10.4592	7.59792	14.9665	11.6674	8.18656	16.964	12.9261	9.17579	18.882	14.0736	9.76813	20.3148	15.1052	10.1111	21.873	16.3303	10.6155	23.9698
49	0.5	5.61098	3.91798	7.72454	7.41411	5.33791	10.4546	9.17366	6.39201	12.6334	10.6951	7.6023	15.0536	12.0323	8.68233	17.1823	13.4337	9.47115	19.6468	14.8911	10.7022	21.752	16.2731	11.3029	23.4144	17.4482	11.6819	24.9841	18.7256	12.2422	27.6547
49	0.6	6.49509	4.47326	8.85148	8.53466	6.1304	12.0793	10.5626	7.28088	14.6242	12.3026	8.76274	17.3622	13.8323	10.023	19.6298	15.5008	10.8944	22.7257	17.1685	12.3065	25.0815	18.6426	12.9862	27.2118	20.0516	13.4444	28.9722	21.5038	14.2208	31.8435
49	0.7	7.54725	5.29468	10.3123	9.94652	7.16743	13.9994	12.2503	8.47914	16.9382	14.3098	10.1201	20.2829	16.0708	11.5831	22.9286	18.0081	12.599	26.3542	19.9311	14.2954	29.2798	21.7213	15.2132	31.4281	23.3519	15.5611	33.7415	25.1126	16.7894	36.9985
49	0.8	9.00307	6.35237	12.3407	11.869	8.48148	16.8027	14.6008	10.1864	20.3106	17.0584	12.1519	24.382	19.0999	13.8749	27.5756	21.4645	15.2306	31.5993	23.7572	17.1237	34.7661	25.9365	18.1938	37.4559	27.8275	18.5442	40.3886	29.8766	20.0106	44.0157
49	0.9	11.4043	8.06179	15.8053	15.1305	10.8526	21.6823	18.7145	12.815	25.6565	21.88	15.3601	30.9136	24.5679	17.4615	35.0879	27.4904	19.2537	40.6197	30.3144	21.6039	44.8341	33.0377	23.1837	48.1323	35.5746	23.4182	51.6579	38.3179	25.8409	56.6578
49	0.95	13.9065	9.82879	19.3372	18.4586	13.1705	26.0902	22.8758	15.7079	31.8869	26.7051	18.8482	37.5254	30.0958	21.3831	42.6787	33.4987	23.2389	49.7258	37.1672	26.8777	54.9625	40.5321	28.1985	58.7489	43.3279	28.5665	62.6973	46.7388	31.6832	68.1063
50	0.1	2.75791	2.04119	3.77939	3.6781	2.66327	5.07168	4.52685	3.28625	6.42862	5.27396	3.65709	7.57896	6.02019	4.2296	8.48346	6.79273	4.84148	9.40722	7.42278	5.19686	10.7391	7.94441	5.54917	11.6407	8.65063	6.00349	12.4992	9.39468	6.28756	13.307
50	0.2	3.51671	2.5896	4.80707	4.71569	3.43016	6.41908	5.76071	4.20363	8.14588	6.79022	4.65371	9.48651	7.66918	5.42325	10.917	8.71229	6.10585	12.0409	9.4722	6.68206	13.5978	10.1686	7.11049	14.7242	11.0191	7.62112	15.8931	11.9607	8.02655	16.913
50	0.3	4.2211	3.07496	5.72852	5.62078	4.06685	7.73977	6.85903	4.96911	9.65977	8.10448	5.57172	11.4658	9.12253	6.45446	12.9134	10.401	7.33202	14.2502	11.2482	7.94682	16.1747	12.1241	8.52829	17.6259	13.1237	9.0727	18.9708	14.202	9.60416	20.2337
50	0.4	4.9087	3.61111	6.66607	6.52324	4.75248	9.03037	7.99326	5.80389	11.1448	9.41311	6.49037	13.3119	10.6607	7.48542	14.9992	12.0689	8.57684	16.7048	13.0435	9.14856	18.7233	14.1119	9.91158	20.617	15.3279	10.5263	22.0883	16.5347	11.153	23.5568
50	0.5	5.63714	4.12912	7.66687	7.50312	5.5018	10.3608	9.19828	6.68967	12.8977	10.8361	7.47039	15.4187	12.2437	8.59724	17.2752	13.9501	9.83952	19.3526	15.0974	10.4468	21.5877	16.2448	11.4307	23.5749	17.6731	12.1459	25.5939	19.0253	12.7644	26.9308
50	0.6	6.49646	4.73634	8.81968	8.67237	6.28337	12.0072	10.5951	7.68732	14.7941	12.4944	8.59047	17.7465	14.136	9.89033	19.8785	16.0176	11.2226	22.275	17.4459	12.183	24.9876	18.6142	13.0745	27.1673	20.2924	13.8717	29.3352	21.8441	14.7907	31.1977
50	0.7	7.5092	5.48288	10.2579	10.0577	7.28224	13.907	12.3388	8.92442	17.2382	14.493	9.98174	20.469	16.4492	11.5241	23.089	18.6037	13.0696	25.7833	20.2404	14.212	28.7709	21.6877	15.2969	31.7957	23.6791	16.0744	33.7681	25.3488	17.1266	36.3606
50	0.8	8.98429	6.5279	12.2191	11.9927	8.7206	16.6739	14.7493	10.585	20.4356	17.2881	11.8798	24.3188	19.5905	13.6365	27.7126	22.2671	15.5802	30.8036	24.175	16.7979	34.5986	25.9065	18.052	37.8079	28.1764	19.5062	40.4748	30.3815	20.4516	43.0678
50	0.9	11.4532	8.37571	15.5831	15.3069	11.2042	21.2341	18.7985	13.4048	26.4305	22.0797	15.1981	31.2678	25.0388	17.4987	35.7936	28.4548	19.8404	39.2963	30.8736	21.6408	44.8777	33.2176	23.0943	48.3165	36.0451	24.973	51.8307	38.8692	26.0562	54.8488
50	0.95	14.0132	10.2215	19.2083	18.791	13.7487	25.7578	23.051	16.3703	32.7201	27.001	18.6702	38.0693	30.5533	21.5113	43.74	34.7159	24.627	47.8815	37.5693	26.2016	54.065	40.6128	28.1224	59.2533	43.9053	30.078	63.7464	47.3515	32.1547	67.6857
